# Supplementary material for: The resemblance and disparity of gene expression in dormant and non-dormant seeds and crown buds of leafy spurge (Euphorbia esula)
Source: BMC Plant Biol. 2014 Aug 12;14:216. doi: 10.1186/s12870-014-0216-4 (PMC4256794; doi:10.1186/s12870-014-0216-4)
Supplement: Additional file 1: Table S1. — Gene abbreviations/descriptions and primer pair sequences. [file 12870_2014_216_MOESM1_ESM.xlsx]

## Sheet: RT-PCR_Primers
Primer #	JAG#	GENE ID	GENE ID ABV.	5'F/R	Primer Sequence	CLONE_ID	GB_ACC	Atg ID (PUTATIVE_ARABIDOPSIS_ORTHOLOGUE)	DESCRIPTION FROM TAIR	Category: GO Biological Process & Relationship Type: involved in
MD-20	24631	F10B6.34, F10B6_34, GAI, GIBBERELLIC ACID INSENSITIVE, RESTORATION ON GROWTH ON AMMONIA 2, RGA2	GAI/RGA2	5'F	ATCTCAGCCTCTCCCTTCTCTTCC	CV03087B2B12.f1	DV152033	At1g14920	Similar to a putative transcription factor and transcriptional coactivators. Repressor of GA responses and involved in gibberellic acid mediated signaling. Member of the DELLA proteins that restrain the cell proliferation and expansion that drives plant growth. The protein undergoes degradation in response to GA via the 26S proteasome. GAI may be involved in reducing ROS accumulation in response …	gibberellic acid mediated signaling pathway, hyperosmotic salinity response, jasmonic acid mediated signaling pathway, negative regulation of gibberellic acid mediated signaling pathway, negative regulation of seed germination, phloem transport, regulation of nitrogen utilization, regulation of reactive oxygen species metabolic process, regulation of seed dormancy process, regulation of seed germ…
				5'R	CAACCTGCAACTTTTCCGATTCC
MD-27	2964	APETALA1	AP1	5'F	AAGGCAAGGATGGAGGTTCTACA	CV03090A2D06.f1	DV152877	At1g69120	Floral homeotic gene encoding a MADS domain protein homologous to SRF transcription factors. Specifies floral meristem and sepal identity. Required for the transcriptional activation of AGAMOUS. Interacts with LEAFY.Binds to promoter and regulates the expression of flowering time genes SVP, SOC1 and AGL24.	flower development, positive regulation of transcription, meristem structural organization, maintenance of floral meristem identity
				5'R	GATGCTCAGCCAGTTCTTTCTCC
MD-33	N/A	MADS AFFECTING FLOWERING 3	MAF3	5'F	ATCGAAGAAAAGAGCATCCGTCAG	CV03083A2E08.f1	DV150556	At5g65060	MADS domain protein - flowering regulator that is closely related to FLC	regulation of transcription, DNA-dependent, negative regulation of flower development, vernalization response
				5'R	TCTTCAAGTTGCATGTCAGTAGTT
MD-35	24631	F10B6.34, F10B6_34, GAI, GIBBERELLIC ACID INSENSITIVE, RESTORATION ON GROWTH ON AMMONIA 2, RGA2	GAI/RGA2	5'F	ATCTCAGCCTCTCCCTTCTCTTCC	CV03087B2B12.f1	DV152033	At1g14920	Similar to a putative transcription factor and transcriptional coactivators. Repressor of GA responses and involved in gibberellic acid mediated signaling. Member of the DELLA proteins that restrain the cell proliferation and expansion that drives plant growth. The protein undergoes degradation in response to GA via the 26S proteasome. GAI may be involved in reducing ROS accumulation in response …	gibberellic acid mediated signaling pathway, hyperosmotic salinity response, jasmonic acid mediated signaling pathway, negative regulation of gibberellic acid mediated signaling pathway, negative regulation of seed germination, phloem transport, regulation of nitrogen utilization, regulation of reactive oxygen species metabolic process, regulation of seed dormancy process, regulation of seed germ…
				5'R	CAACCTGCAACTTTTCCGATTCC
MD-40	12535	PUTATIVE CORONATINE-INSENSITIVE 1	COI1	5'F	AGTTTTGTGGTGGCTCATTCA	CV03125B2H10.f1	DV140581	At2g39940	Encodes a protein containing Leu-rich repeats and a degenerate F-box motif. Associates with AtCUL1, AtRbx1, and the Skp1-like proteins ASK1 and ASK2 to assemble SCF COI1 ubiquitin-ligase complexes in planta. A single amino acid substitution in the F-box motif of COI1 abolishes the formation of the SCF(COI1) complexes and results in loss of the JA response. Required for wound- and jasmonates-induc…	defense response, response to insect, response to wounding, ubiquitin-dependent protein catabolic process, jasmonic acid and ethylene-dependent systemic resistance, jasmonic acid mediated signaling pathway, response to jasmonic acid stimulus, stomatal movement, defense response to bacterium, defense response to fungus, SCF-dependent proteasomal ubiquitin-dependent protein catabolic process, negat…
				5'R	ATTTCTTGCTCGTCTGCTCCTCTT
MD-41	17147	CONSTITUTIVE PHOTOMORPHOGENIC 1	COP1	5'F	TCTTGTTTTTCTTCCCCTCTATCT	CV03057A1E07.f1	DV130469	At2g32950	Represses photomorphogenesis and induces skotomorphogenesis in the dark. Contains a ring finger zinc-binding motif, a coiled-coil domain, and several WD-40 repeats, similar to G-beta proteins. The C-terminus has homology to TAFII80, a subunit of the TFIID component of the RNA polymerase II of Drosophila. Nuclear localization in the dark and cytoplasmic in the light.	DNA repair, photomorphogenesis, shade avoidance, skotomorphogenesis, anthocyanin metabolic process, regulation of stomatal movement, photoperiodism, flowering
				5'R	AGCACGTTTTTCATGTTCTTCA
MD-44	21912	ATETR1, EIN1, ETHYLENE INSENSITIVE 1, ETHYLENE RESPONSE, ETHYLENE RESPONSE 1, ETR, ETR1, T27F4.9, T27F4_9	EIN1/ETR1	5'F	CCTCACCGGAAACACGAACAA	CV03058A1B05.f1	DV130758	At1g66340	Similar to prokaryote sensory transduction proteins. Contains a histidine kinase and a response regulator domain. Homodimer. Membrane component. Binds ethylene. Mutations affect ethylene binding and metabolism of other plant hormones such as auxin, cytokinins, ABA and gibberellic acid. Ethylene receptor. Has histidine kinase activity. Is regulated by RTE1.	cellular response to iron ion, cytokinin metabolic process, defense response, defense response by callose deposition in cell wall, defense response to bacterium, detection of ethylene stimulus, hydrogen peroxide biosynthetic process, jasmonic acid and ethylene-dependent systemic resistance, ethylene mediated signaling pathway, negative regulation of ethylene mediated signaling pathway, protein ph…
				5'R	AAAAAGGGAGGGACTGGAACC
MD-48	20985	ELONGATED HYPOCOTYL 5	HY5	5'F	CTCAACAAGCAAGGGAAAGGAAGA	CV03082A2F06.f1	DV150248	At5g11260	Basic leucine zipper (bZIP) transcription factor. Nuclear localization. Involved in light-regulated transcriptional activation of G-box-containing promoters. Negatively regulated by Cop1. Although cytokinins do not appear to affect the gene's promoter activity, they appear to stabilize the protein. HY5 plays a role in anthocyanin accumulation in far-red light and blue light, but not in red light …	photomorphogenesis, regulation of transcription, DNA-dependent, response to abscisic acid stimulus, gibberellic acid mediated signaling, red or far red light signaling pathway, response to red light, regulation of photomorphogenesis, response to far red light, response to UV-B, positive regulation of anthocyanin metabolic process
				5'R	CTAGCCAACGAAGAAACGGAAAAT
MD-53	2051	JASMONATE INSENSITIVE 1	JIN1/MYC2	5'F	TTCCAGGGCACAAAAGACAAT	CV03125A1A06.f1	DV140231	At1g32640	Encodes a MYC-related transcriptional activator with a typical DNA binding domain of a basic helix-loop-helix leucine zipper motif. Binds to an extended G-Box promoter motif. Its transcription is induced by dehydration stress and ABA treatment. Negative regulator of blue light–mediated photomorphogenic growth and blue and far-red-light–regulated gene expression. Positive regulator of lateral root…	response to desiccation, response to wounding, jasmonic acid mediated signaling pathway, response to abscisic acid stimulus, positive regulation of transcription, positive regulation of flavonoid biosynthetic process, response to chitin, regulation of transcription factor activity, regulation of transcription from RNA polymerase II promoter in response to oxidative stress
				5'R	TCAACCACACCAGAGAACCAGTAG
MD-56	21618	PHOTOPERIOD-INDEPENDENT EARLY FLOWERING 1	PIE1	5'F	CGGAAGAAGTAAAATGGGAGGAA	CV03137B1A07.f1	DV144764	At3g12810	Encodes a protein similar to ATP-dependent, chromatin-remodeling proteins of the ISWI and SWI2/SNF2 family. Genetic analyses suggest that this gene is involved in multiple flowering pathways. Mutations in PIE1 results in suppression of FLC-mediated delay of flowering and causes early flowering in noninductive photoperiods independently of FLC. PIE1 is required for expression of FLC in the shoot a…	defense response to bacterium, petal formation, petal development
				5'R	CACAACAATGAACTGGATGACGAT
MD-57	20330	RESPONSIVE TO DESSICATION 22	RD22	5'F	AATCAAACCCCGAAGCAAAAGTAT	CV03022B2F04.f2	DV119288	At5g25610	responsive to dehydration 22 (RD22) mediated by ABA	response to desiccation, response to salt stress, response to abscisic acid stimulus
				5'R	CCTGAGGAAGAAAATGGCAAACC
MD-58	20792	ATSLY1, T27K22.15, T27K22_15	SLY1	5'F	TCGAAGCTTTGATAGAGGGGAGAC	CV03041A1A12.f1	DV124998	At2g17980	member of SLY1 Gene Family	protein secretion, vesicle docking involved in exocytosis, vesicle-mediated transport
				5'R	TGGAGCAAGAGCAGGAACACTACT
MD-62	5591	CIRCADIAN CLOCK ASSOCIATED 1	CCA1	5'F	AGTATCCAGAGTTGCAAGAAGAAA	CV03085B1F08.f1	DV151320	At2g46830	Encodes a transcriptional repressor that performs overlapping functions with LHY in a regulatory feedback loop that is closely associated with the circadian oscillator of Arabidopsis. Binds to the evening element in the promoter of TOC1 and represses TOC1 transcription. CCA1 and LHY colocalize in the nucleus and form heterodimers in vivo. CCA1 and LHY function synergistically in regulating circad…	circadian rhythm, response to salt stress, response to abscisic acid stimulus, response to auxin stimulus, response to ethylene stimulus, response to gibberellin stimulus, response to jasmonic acid stimulus, response to salicylic acid stimulus, response to cadmium ion, long-day photoperiodism, flowering, response to organic nitrogen
				5'R	AAGAACACCAGGAACCAAAGGAAG
MD-66	9686	PHOTOPERIOD-INDEPENDENT EARLY FLOWERING 1	PIE1	5'F	TAAGCTCTCCGGTTCCGACTCTAT	CV03042B2A02.f1	DV125579	At3g12810	Encodes a protein similar to ATP-dependent, chromatin-remodeling proteins of the ISWI and SWI2/SNF2 family. Genetic analyses suggest that this gene is involved in multiple flowering pathways. Mutations in PIE1 results in suppression of FLC-mediated delay of flowering and causes early flowering in noninductive photoperiods independently of FLC. PIE1 is required for expression of FLC in the shoot a…	defense response to bacterium, petal formation, petal development
				5'R	AACCCGGAAATTAAATCAGGAACA
MD-69	3116	TEOSINTE BRANCHED 1	TB1	5'F	AGGGAAACATGGCGGGAGAAAGTA	CV03137B2F11.f1	DV144914	At3g27010	Belongs to a TCP protein transcription factor family. Members of this family contain a predicted basic-helix-loop-helix domain involved in DNA binding. Related to rice PCF1 and PCF2 genes. Binds to the GCCCR element of CYCB1;1. Involved in regulation of expression of cell cycle control and ribosomal protein genes. involved in anatomical structure morphogenesis	Regulated expression of cell cycle control
				5'R	GGTTGCGGCGATTATAGATGGTT
MD-70	3116	TEOSINTE BRANCHED 1	TB1	5'F	TCTTTCTCTTTATCATCCTGTTCA	CV03137B2F11.f1	DV144914	At3g27010	Belongs to a TCP protein transcription factor family. Members of this family contain a predicted basic-helix-loop-helix domain involved in DNA binding. Related to rice PCF1 and PCF2 genes. Binds to the GCCCR element of CYCB1;1. Involved in regulation of expression of cell cycle control and ribosomal protein genes. involved in anatomical structure morphogenesis	Regulated expression of cell cycle control
				5'R	ACTGCTTCTTTTGTTCCTCTTT
MD-77	12907	CDC2, CDC2A, CDC2AAT, CDK2, CDKA1, CDKA;1, CELL DIVISION CONTROL 2, T21J18.20	CDC2A	5'F	TGGAGCAGGAAGATGAAGGTGTT	CV03055B1A06.f1	DV129932	At3g48750	A-type cyclin-dependent kinase. Together with its specific inhibitor, the Kip-related protein, KRP2 they regulate the mitosis-to-endocycle transition during leaf development. Dominant negative mutations abolish cell division. Loss of function phenotype has reduced fertility with failure to transmit via pollen. Pollen development is arrested at the second mitotic division. Expression is regulated …	response to cold, positive regulation of cell proliferation, DNA endoreduplication, pollen development, embryonic development ending in seed dormancy, cytokinesis, gametophyte development
				5'R	TGGTCCGGCGATCAATAAGTAAA
MD-78	17622	CYCD3, CYCD3;1, CYCLIN D3;1, F28A23.80, F28A23_80	CYCD3;1	5'F	CAAGAAGATCAAGGAGAAAACACC	CV03039A1G10.f1	DV124392	At4g34160	encodes a cyclin D-type protein involved in the switch from cell proliferation to the final stages of differentiation. The gene is transcriptionally regulated by cytokinin and brassinosteroid. Protein interacts with cyclin-dependent kinase inhibitor ICK1.	G1 phase of mitotic cell cycle, G1/S transition of mitotic cell cycle, regulation of cell proliferation, response to sucrose stimulus, response to brassinosteroid stimulus, response to cytokinin stimulus, regulation of cell cycle
				5'R	AAGAAAATTAACGGCCAAAACTG
MD-79	11346	CYCLIN-DEPENDENT KINASE	CDC2B	5'F	TAACCCTAGGCCTCTGTCTCC	CV03062A1F06.f1	DV132138	At3g54180	Arabidopsis homolog of yeast cdc2, a protein kinase (cyclin-dependent kinase) that plays a central role in control of the mitotic cell cycle.	DNA endoreduplication, unidimensional cell growth, cotyledon development, stomatal complex formation
				5'R	AGCTTGCCTTCTCACCATTTC
MD-84	3606	EIN4, ETHYLENE INSENSITIVE 4	EIN4	5'F	TCACAGCTAAGGATAATGGAAAAT	CV03126B1H01.f1	DV140836	At3g04580	EIN4, ETHYLENE INSENSITIVE 4; Ethylene receptor, subfamily 2. Has serine kinase activity.	involved in negative regulation of ethylene mediated signaling pathway
				5'R	CGAGTAAACCCGAAATAGAACAGT
MD-85	3883	DEHYDRATION-RESPONSIVE ELEMENT BINDING PROTEIN 2, DREB2A;	DREB A-2 / DREB2A	5'F	GCAATTACCGAGGAGTTAGACAGA	CV03044A1G11.f1	DV126085	At5g05410	Encodes a transcription factor that specifically binds to DRE/CRT cis elements (responsive to drought and low-temperature stress). Belongs to the DREB subfamily A-2 of ERF/AP2 transcription factor family (DREB2A). There are eight members in this subfamily including DREB2B. The protein contains one AP2 domain. Overexpression of transcriptional activation domain of DREB2A resulted in significant dr…
				5'R	TTCATATCATCAGGAGCACAAACC
MD-86	362	PHYTOCHROME INTERACTING FACTOR 3	PIF3	5'F	CCCTTCAAGAACTTATACCCAACT	CV03107A1E05.f1	DV133943	At1g09530	PHYTOCHROME INTERACTING FACTOR 3, PIF3; Transcription factor interacting with photoreceptors phyA and phyB. Forms a ternary complex in vitro with G-box element of the promoters of LHY, CCA1. Acts as a negative regulator of phyB signalling. It degrades rapidly after irradiation of dark grown seedlings in a process controlled by phytochromes. Does not play a significant role in controlling light in…	involved in response to red or far red light, signal transduction, de-etiolation, gibberellic acid mediated signaling pathway, red or far-red light signaling pathway, positive regulation of anthocyanin metabolic process
				5'R	GAGCAACCAGATGATCCACCAAT
MD-87	5163	PHYTOCHROME INTERACTING FACTOR 3	PIF3	5'F	GAACAAGTGAGGAAACCCAGCAGA	CV03119B1A05.f1	DV138243	At1g09530	PHYTOCHROME INTERACTING FACTOR 3, PIF3; Transcription factor interacting with photoreceptors phyA and phyB. Forms a ternary complex in vitro with G-box element of the promoters of LHY, CCA1. Acts as a negative regulator of phyB signalling. It degrades rapidly after irradiation of dark grown seedlings in a process controlled by phytochromes. Does not play a significant role in controlling light in…	involved in response to red or far red light, signal transduction, de-etiolation, gibberellic acid mediated signaling pathway, red or far-red light signaling pathway, positive regulation of anthocyanin metabolic process
				5'R	CCATCCCGGCCATCATACAAA
MD-89	9862	CONSTITUTIVE PHOTOMORPHOGENIC 9	COP9	5'F	GGACTCCTTGTTGCTGCTTTCTCA	CV03099B2F11.f1	DV156073	At4g14110	CONSTITUTIVE PHOTOMORPHOGENIC 9, COP9; Represses photomorphogenesis and induces skotomorphogenesis in the dark. A component of the COP9 signalosome complex	involved in response to light stimulus, photomorphogenesis, response to jasmonic acid stimulus, protein deneddylation, signalosome assembly, cullin deneddylation
				5'R	AGTGGGGACCGGTTGCTTCTT
MD-90	15109	G PROTEIN ALPHA SUBUNIT 1	GPA1	5'F	TCCCCTTCCAGATTTTCCATTTC	CV03085B1G06.f1	DV151327	At2g26300	G PROTEIN ALPHA SUBUNIT 1; Encodes an alpha subunit of a heterotrimeric GTP-binding protein. The active GTP-bound form of GPA1 binds to the GTG1 and GTG2 abscisic acid (ABA) receptors and appears to affect their GTPase and GTP-binding activity, and hence, ABA binding abilities. GPA1 is a positive regulator in ABA-mediated inhibition of stomatal opening. Plants with recessive mutant alleles have c…	involved in G-protein coupled receptor protein signaling pathway, cell death, oxygen and reactive oxygen species metabolic process, L-phenylalanine biosynthetic process, tyrosine biosynthetic process, seed germination, response to glucose stimulus, abscisic acid mediated signaling pathway, gibberellic acid mediated signaling pathway, positive regulation of abscisic acid mediated signaling pathway…
				5'R	GCTTTTCGGCTTTTGTTTCTTGTT
MD-93	2478	ENS, ABH1, CBP80, ATCBP80, T10F5.8, T10F5_8, ENSALADA, ABA HYPERSENSITIVE 1, CAP-BINDING PROTEIN 80	ABH1	5'F	AGGGCACTCCAAACTTCAAATACA	CV03107A1E03.f1	DV133941	At2g13540	Encodes a nuclear cap-binding protein that forms a heterodimeric complex with CBP20 and is involved in ABA signaling and flowering. Mutants are early flowering and exhibit hypersensitive response to ABA in germination inhibition.Loss of ABH1 function results in abnormal processing of mRNAs for several important floral regulators (FLC, CO, FLM). Analysis of loss of function mutations suggests a ro…	RNA splicing, via endonucleolytic cleavage and ligation, long-day photoperiodism, flowering, organ morphogenesis, primary microRNA processing, response to abscisic acid stimulus, translation
				5'R	GGGCACATCCTCGCAAAAACT
MD-94	6969	ABI1, ATABI1, F20B18.190, F20B18_190, ABA INSENSITIVE 1	ABI1	5'F	CAGCAGGAGGCAAGATCATTAGTT	CV03008A2G11.f1	DV114280	At4g26080	Involved in abscisic acid (ABA) signal transduction. Negative regulator of ABA promotion of stomatal closure	negative regulation of abscisic acid mediated signaling pathway, protein dephosphorylation, regulation of abscisic acid mediated signaling pathway, regulation of stomatal movement, response to abscisic acid stimulus, response to cold, response to heat
				5'R	ATCCGTCAGCAGCATTTTTCTTAT
MD-95	23023	ABI1, ATABI1, F20B18.190, F20B18_190, ABA INSENSITIVE 1	ABI1	5'F	TATTATTCTTCCCCACGCATTTTT	CV03079B2B09.f1	DV149413	At4g26080	Involved in abscisic acid (ABA) signal transduction. Negative regulator of ABA promotion of stomatal closure	negative regulation of abscisic acid mediated signaling pathway, protein dephosphorylation, regulation of abscisic acid mediated signaling pathway, regulation of stomatal movement, response to abscisic acid stimulus, response to cold, response to heat
				5'R	TCTTTCTTCCCCCTTCTTTTGTCT
MD-96	23023	ABI1, ATABI1, F20B18.190, F20B18_190, ABA INSENSITIVE 1	ABI1	5'F	ACCGGAACTGCTGCTTGTGAT	CV03079B2B09.f1	DV149413	At4g26080	Involved in abscisic acid (ABA) signal transduction. Negative regulator of ABA promotion of stomatal closure	negative regulation of abscisic acid mediated signaling pathway, protein dephosphorylation, regulation of abscisic acid mediated signaling pathway, regulation of stomatal movement, response to abscisic acid stimulus, response to cold, response to heat
				5'R	TTTTGTCTCCTTTTTCCCTCCTAC
MD-97	10420	ABI5, GIA1, F2H17.12, F2H17_12, ABA INSENSITIVE 5, GROWTH-INSENSITIVITY TO ABA 1	ABI5	5'F	TTCCACCTCAGCAAAACCAGT	CV03110B1D03.f1	DV135150	At2g36270	Encodes a member of the basic leucine zipper transcription factor family, involved in ABA signalling during seed maturation and germination. The Arabidopsis abscisic acid (ABA)-insensitive abi5 mutants have pleiotropic defects in ABA response, including decreased sensitivity to ABA inhibition of germination and altered expression of some ABA-regulated genes. Comparison of seed and ABA-inducible v…	negative regulation of seed germination, positive regulation of gene-specific transcription, regulation of transcription, DNA-dependent, response to abscisic acid stimulus, response to chitin, response to gibberellin stimulus, response to salt stress, response to stress, response to water deprivation, seed development, seed germination, sugar mediated signaling pathway
				5'R	GATTATCACCATTATTCACCACAGC
MD-99	15542	ACO1, ATACO1, F3P11.19, F3P11_19, ACC OXIDASE 1	ACO1	5'F	CAACTAAATGGTGAGAACAGGAG	CV03051B2E08.f1	DV128718	At2g19590	encodes a protein whose sequence is similar to 1-aminocyclopropane-1-carboxylate oxidase	ethylene biosynthetic process
				5'R	GGACGATGCCAAATGAAATA
MD-100	9789	CONTROL	CONTROL	5'F	GGAATAAAGTTGCGGCTGATGATCC	CV03077A1A03.f1	DV148526	Unknown
				5'R	CTGCACCTAGAGGCTTATGAATGC
MD-102	17242	ACS10, F16P17.11, F16P17_11, ACC SYNTHASE 10	ACS10	5'F	CGCGCTATTCTACTTCCTTCAG	CV03091A1A06.f1	DV153087	At1g62960	Encodes an aminotransferase with broad specificity for aspartate and aromatic amino aids such as tyrosine and phenylalanine. It does not act on branched chain amino acids and does not have ACC synthase activity.	cellular amino acid metabolic process, ethylene biosynthetic process
				5'R	GATCCTCCGCAACCTTCTTCAA
MD-103	17242	ACS10, F16P17.11, F16P17_11, ACC SYNTHASE 10	ACS10	5'F	CGTCTCGGAGCCTTGTATCG	CV03091A1A06.f1	DV153087	At1g62960	Encodes an aminotransferase with broad specificity for aspartate and aromatic amino aids such as tyrosine and phenylalanine. It does not act on branched chain amino acids and does not have ACC synthase activity.	cellular amino acid metabolic process, ethylene biosynthetic process
				5'R	ATCATCTCCTCCGCATCCTAAAAT
MD-104	447	ACS8, T28I19.50, T28I19_50, 1-AMINO-CYCLOPROPANE-1-CARBOXYLATE SYNTHASE 8	ACS8	5'F	GAAGGGAATATTAATCACCAACC	CV03131B1E07.f1	DV142621	At4g37770	Encodes an auxin inducible ACC synthase.	ethylene biosynthetic process
				5'R	TAAATCATACCGACCCGAAAAC
MD-108	23396	CHS, TT4, ATCHS, MAC12.28, MAC12_28, CHALCONE SYNTHASE, TRANSPARENT TESTA 4	CHS	5'F	CCCCAAGCTCGGAAAAGAAG	CV03023A2E11.f1	DV119438	At5g13930	Encodes chalcone synthase (CHS), a key enzyme involved in the biosynthesis of flavonoids. Required for the accumulation of purple anthocyanins in leaves and stems. Also involved in the regulation of auxin transport and the modulation of root gravitropism.	auxin polar transport, chalcone biosynthetic process, flavonoid biosynthetic process, regulation of anthocyanin biosynthetic process, response to UV-B, response to gravity, response to jasmonic acid stimulus, response to oxidative stress, response to wounding
				5'R	CTCGGAGCAAACAACAAGAACT
MD-109	23405	CHS, TT4, ATCHS, MAC12.28, MAC12_28, CHALCONE SYNTHASE, TRANSPARENT TESTA 4	CHS	5'F	GGCCAACCCAAGTCCAAAAT	CV03029A1G01.f1	DV121436	At5g13930	Encodes chalcone synthase (CHS), a key enzyme involved in the biosynthesis of flavonoids. Required for the accumulation of purple anthocyanins in leaves and stems. Also involved in the regulation of auxin transport and the modulation of root gravitropism.	auxin polar transport, chalcone biosynthetic process, flavonoid biosynthetic process, regulation of anthocyanin biosynthetic process, response to UV-B, response to gravity, response to jasmonic acid stimulus, response to oxidative stress, response to wounding
				5'R	ATCTCAGAACAAACCACAAGCACA
MD-110	6776	WIG, ERA1, ATFTB, WIGGUM, MSN9.180, MSN9_180, ENHANCED RESPONSE TO ABA 1, ARABIDOPSIS THALIANA FARNESYL TRANSFERASE BETA SUBUNIT	ERA1	5'F	ACGAAGGTGGTATTGCAGGAGAAC	CV03128B1A06.f1	DV141490	At5g40280	encodes a beta subunit of farnesyl-trans-transferase, which is involved in meristem organization and ABA-mediated signal transduction pathway. Mutant phenotypes have been observed in meristem organization, and response to abscisic acid and drought.	negative regulation of abscisic acid mediated signaling pathway, protein prenylation, regulation of meristem structural organization, response to abscisic acid stimulus, response to water deprivation
				5'R	GCCACAAAGAATAGCAACCATCAA
MD-115	9818	MAX1, CYP711A1, T1D16.19, T1D16_19, MORE AXILLARY BRANCHES 1, "CYTOCHROME P450, FAMILY 711, SUBFAMILY A, POLYPEPTIDE 1"	MAX1	5'F	AAAGTAGACAGGACCAACAAGGAT	CV03084A1H08.f1	DV150840	At2g26170	Encodes a protein with similarity to thromboxane-A synthase, member of the CYP711A cytochrome P450 family. MAX1 is a specific repressor of vegetative axillary buds generated by the axillary meristem. Expressed in vascular traces in the rosette stem and axillary buds throughout plant development. Mutants have increased axillary branches. Along with MAX3,4 thought to mediate control of shoot branch…	auxin polar transport, carotenoid biosynthetic process, positive regulation of flavonoid biosynthetic process, regulation of meristem structural organization, secondary shoot formation
				5'R	AACAATGCAAGACAAGGTAAAAGA
MD-116	9818	MAX1, CYP711A1, T1D16.19, T1D16_19, MORE AXILLARY BRANCHES 1, "CYTOCHROME P450, FAMILY 711, SUBFAMILY A, POLYPEPTIDE 1"	MAX1	5'F	TTTACCTTGTCTTGCATTGTTTAT	CV03084A1H08.f1	DV150840	At2g26170	Encodes a protein with similarity to thromboxane-A synthase, member of the CYP711A cytochrome P450 family. MAX1 is a specific repressor of vegetative axillary buds generated by the axillary meristem. Expressed in vascular traces in the rosette stem and axillary buds throughout plant development. Mutants have increased axillary branches. Along with MAX3,4 thought to mediate control of shoot branch…	auxin polar transport, carotenoid biosynthetic process, positive regulation of flavonoid biosynthetic process, regulation of meristem structural organization, secondary shoot formation
				5'R	ACCTCCTATCTCTACTTCTTTTGA
MD-117	14148	PPS, MAX2, ORE9, F14N22.11, F14N22_11, ORESARA 9, MORE AXILLARY BRANCHES 2, PLEIOTROPIC PHOTOSIGNALING	MAX2	5'F	AGGGGTACAGTGGGGAAGATGC	CV03117B2D05.f1	DV137650	At2g42620	The mutations at MAX2 cause increased hypocotyl and petiole elongation in light-grown seedlings. Positional cloning identifies MAX2 as a member of the F-box leucine-rich repeat family of proteins. MAX2 is identical to ORE9, a proposed regulator of leaf senescence. Involved in positive regulation of light responses.	aging, auxin polar transport, protein ubiquitination, regulation of meristem structural organization, response to light stimulus, response to water deprivation, shoot morphogenesis, ubiquitin-dependent protein catabolic process
				5'R	AAAGAATTGAGCCCCGAACACAG
MD-125	4909	MAT2, SAM2, SAM-2, ATSAM2, T7B11.11, T7B11_11, S-ADENOSYLMETHIONINE SYNTHETASE 2	SAM2	5'F	AGGACCCTGACAGCAAAGTAGC	CV03035B1E04.f1	DV123155	At4g01850	S-adenosylmethionine synthetase 2 (SAM-2); FUNCTIONS IN: copper ion binding, methionine adenosyltransferase activity; INVOLVED IN: one-carbon metabolic process, S-adenosylmethionine biosynthetic process; LOCATED IN: nucleolus, cell wall; EXPRESSED IN: 27 plant structures; EXPRESSED DURING: 17 growth stages; CONTAINS InterPro DOMAIN/s: S-adenosylmethionine synthetase (InterPro:IPR002133), S-adenos…	S-adenosylmethionine biosynthetic process, one-carbon metabolic process
				5'R	GAATTCCGGGGTCTCATCAGT
MD-127	15182	SMT2	SMT2	5'F	GGAAAGGCAAACGCGCTGTAGAT	CV03110B2A06.f1	DV135205	At1g20330	Encodes a sterol-C24-methyltransferases involved in sterol biosynthesis. Mutants display altered sterol composition, serrated petals and sepals and altered cotyledon vascular patterning as well as ectopic endoreduplication. This suggests that suppression of endoreduplication is important for petal morphogenesis and that normal sterol composition is required for this suppression.	acetyl-CoA metabolic process, brassinosteroid biosynthetic process, glucose catabolic process, isopentenyl diphosphate biosynthetic process, mevalonate-independent pathway, metabolic process, multidimensional cell growth, negative regulation of DNA endoreduplication, pattern specification process, steroid biosynthetic process, sterol biosynthetic process, xylem and phloem pattern formation
				5'R	AATTGCCGGTGAGAAGTGGAAGGA
MD-134	7169	ERF12, ATERF12, F3M18.21, F3M18_21, ERF DOMAIN PROTEIN 12	ERF B-1 / ERF12	5'F	ACCGCGCTCTCCCTCGACCTCA	CV03_9.6871.C1.Contig7288	DV150955	At1g28360	encodes a member of the ERF (ethylene response factor) subfamily B-1 of ERF/AP2 transcription factor family (ERF12). The protein contains one AP2 domain. There are 15 members in this subfamily including ATERF-3, ATERF-4, ATERF-7, and leafy petiole.	ethylene mediated signaling pathway, regulation of transcription, DNA-dependent
				5'R	CCACGTCGCACAATCCCCAAAA
MD-138	10680	ERF-1, ATERF-1, DL4785W, FCAALL.123, ETHYLENE RESPONSIVE ELEMENT BINDING FACTOR 1	ERF B-3 / ERF1	5'F	GCCGGCAATCCAGTTTTAGCAGTT	CV03_9.1656.C1.Contig2068	DV115936	At4g17500	Encodes a member of the ERF (ethylene response factor) subfamily B-3 of ERF/AP2 transcription factor family (ATERF-1). The protein contains one AP2 domain. There are 18 members in this subfamily including ATERF-1, ATERF-2, AND ATERF-5.	regulation of transcription, DNA-dependent, response to chitin
				5'R	TTTATCCTTTCCGGCGGTGGTATC
MD-141	12008	SHN3, SHINE3, F2I11.80, F2I11_80	ERF B-6 / SHINE3	5'F	CTTGGGTCTCCGAAATCCGTCAT	CV03111B1B10.f1	DV135488	At5g11190	encodes a member of the ERF (ethylene response factor) subfamily B-6 of ERF/AP2 transcription factor family. The protein contains one AP2 domain. There are 12 members in this subfamily including RAP2.11.	regulation of transcription, DNA-dependent
				5'R	TCGTCTTTGCATTTTGTCCGTTCA
MD-147	17687	ABR1, MVP7.8, MVP7_8, ABA REPRESSOR1	ERF B-4 / ABR1	5'F	AAGGTGGCGAATTCAGGAGAG	CV03_9.6395.C1.Contig6850	DV131185	At5g64750	Encodes a putative transcription factor containing an AP2 domain. Is a member of the ERF (ethylene response factor) subfamily B-4 of ERF/AP2 transcription factor family. Expressed in response to ABA, osmotic stress, sugar stress and drought. Mutants are hypersensitive to these stresses. May be involved in regulation of ABA mediated stress response.	defense response to fungus, negative regulation of abscisic acid mediated signaling pathway, regulation of transcription, DNA-dependent, response to abscisic acid stimulus, response to glucose stimulus, response to osmotic stress
				5'R	GAAAAATGATGGGGAAATGGTCT
MD-150	21638	TINY2, T22P22.1	DREB A-4 / TINY2	5'F	GACCCGGATGAGAACCAGAGGAA	CV03_9.7068.C1.Contig7479	DV156478	At5g11590	encodes a member of the DREB subfamily A-4 of ERF/AP2 transcription factor family. The protein contains one AP2 domain. There are 17 members in this subfamily including TINY.	regulation of transcription, DNA-dependent
				5'R	ACATCACGGGGCGAGTTAGAAGC
MD-152	22360	DREB26, T26F17.14, T26F17_14, DEHYDRATION RESPONSE ELEMENT-BINDING PROTEIN 26	DREB A-5 / DREB26	5'F	CATCGGCGAGCAGTAAGAAGAAAT	CV03034B1E01.f1	DV122812	At1g21910	encodes a member of the DREB subfamily A-5 of ERF/AP2 transcription factor family. The protein contains one AP2 domain. There are 15 members in this subfamily including RAP2.1, RAP2.9 and RAP2.10.	cellular response to freezing, cellular response to heat, regulation of transcription, DNA-dependent, response to jasmonic acid stimulus, response to salicylic acid stimulus
				5'R	GTCGGGAATGTAATGGGAGGAAGT
MD-155	NA	FLOWERING LOCUS T, FT, REDUCED STEM BRANCHING 8, RSB8	FT	5'F	GGTGACTGATATTCCAGCAACTACT	N/A	EU707394	At1g65480	FT, together with LFY, promotes flowering and is antagonistic with its homologous gene, TERMINAL FLOWER1 (TFL1). FT is expressed in leaves and is induced by long day treatment. Either the FT mRNA or protein is translocated to the shoot apex where it induces its own expression. Recent data suggests that FT protein acts as a long-range signal. FT is a target of CO and acts upstream of SOC1.	photoperiodism, flowering, positive regulation of flower development, regulation of flower development, regulation of stomatal movement
				5'R	GCTGGTCTTGGACTCTCATACC
MD-156	11519	ADP/ATP CARRIER 2	AAC2	5'F	TATCCGAGAAGAAGGTGTTGTTG	CV03122A1E01.f1	DV139195	At5g13490	Encodes mitochondrial ADP/ATP carrier	purine nucleotide transport, transmembrane transport, transport
				5'R	CTCTCCCCTCCTCCTTTCTTTG
MD-157	21874	ABSCISIC ALDEHYDE OXIDASE 3	AAO3	5'F	GGGAGAAGTTAGCTGCATCATCAA	CV03048B2A04.f1	DV127648	At2g27150	Encodes the aldehyde oxidase delta isoform catalyzing the final step in abscisic acid biosynthesis. Also a component of AraCyc pathway IAA biosynthesis I.	abscisic acid biosynthetic process, oxidation-reduction process
				5'R	ACGCCGCCATCTGTTTTACC
MD-159	23081	ATP BINDING CASSETTE SUBFAMILY B1	ABCB1	5'F	CATCCGAAAGTATAATCTCAAATC	CV03096A1F10.f1	DV154825	At2g36910	Belongs to the family of ATP-binding cassette (ABC) transporters. Also known as AtMDR1.Possibly regulates auxin-dependent responses by influencing basipetal auxin transport in the root. Exerts nonredundant, partially overlapping functions with the ABC transporter encoded by AT3G28860. PGP1 mediates cellular efflux of IAA and interacts with PIN genes that may confer an accelerated vectoral compone…	ATP catabolic process, acropetal auxin transport, anthocyanin accumulation in tissues in response to UV light, auxin efflux, auxin polar transport, basipetal auxin transport, photomorphogenesis, positive gravitropism, regulation of cell size, response to auxin stimulus, response to blue light, response to nematode, response to red or far red light, stamen development, transmembrane transport
				5'R	ACTCCCCGTTCTCCTACAAA
MD-160	8189	ATP-BINDING CASSETTE B19	ABCB19	5'F	TCGTTTTGGCCATTGAGACT	CV03069A1G06.f1W	DV146270	At3g28860	Belongs to the family of ATP-binding cassette (ABC) transporters. Also known as AtMDR11 and PGP19. Possibly regulates auxin-dependent responses by influencing basipetal auxin transport in the root. Acts upstream of phyA in regulating hypocotyl elongation and gravitropic response. Exerts nonredundant, partially overlapping functions with the ABC transporter encoded by AtPGP1.	ATP catabolic process, acropetal auxin transport, anthocyanin accumulation in tissues in response to UV light, auxin efflux, auxin polar transport, basipetal auxin transport, lateral root development, photomorphogenesis, positive gravitropism, regulation of cell size, response to auxin stimulus, response to blue light, response to far red light, response to red or far red light, root development,…
				5'R	AGGGACCCACTAAAAGACCAG
MD-161	19932	ATP-BINDING CASSETTE B2	ABCB2	5'F	CGGCCACATCAGCGAGAAAC	CV03105A2H02.f1	DV157463	At4g25960	P-glycoprotein 2 (PGP2); FUNCTIONS IN: ATPase activity, coupled to transmembrane movement of substances; INVOLVED IN: transport, transmembrane transport	ATP catabolic process, acropetal auxin transport, auxin efflux, basipetal auxin transport, transmembrane transport
				5'R	CAAGGCAAGACCATAAGCAGAGAA
MD-162	24806	ACETOHYDROXY ACID SYNTHASE	AHAS	5'F	TTGGGAAATGGAACGAGGAGT	CV03139A2H03.f1	DV145478	At3g48560	Catalyzes the formation of acetolactate from pyruvate, the first step in valine and isoleucine biosynthesis. Requires FAD, thiamine pyrophosphate and Mg. Inhibited by the sulphonylurea herbicide, chlorsulphuron, and the imidazolinone herbicide, imazapyr. The obtained crystal structure of acetohydroxyacid synthase AHAS, EC 2.2.1.6)in complex with herbicides of the sulphonylurea and imidazolinone f…	branched chain family amino acid biosynthetic process, metabolic process
				5'R	CCCCCGGAAGTCAACCATT
MD-163	13373	HISTIDINE-CONTAINING PHOSPHOTRANSMITTER 1	AHP1	5'F	CTTATGCGAGGAGCGAAATG	CV03035A2F08.f1	DV123084	At3g21510	Encodes AHP1, one of the six Arabidopsis thaliana histidine phosphotransfer proteins (AHPs). AHPs function as redundant positive regulators of cytokinin signaling. Members of the AHP gene family include: AT3G21510 (AHP1), AT3G29350 (AHP2), AT5G39340 (AHP3), AT3G16360 (AHP4), AT1G03430 (AHP5) and AT1G80100 (AHP6).	cell division, cell growth, cytokinin mediated signaling pathway, embryo sac development, phosphorylation, regulation of cytokinin mediated signaling pathway, signal transduction, two-component signal transduction system (phosphorelay)
				5'R	TAAAAGCCCAAAAACACCAAAAG
MD-165	6784	AUXIN RESPONSE FACTOR 10	ARF10	5'F	GGACGAGTAAACAGTAACGAAAAT	CV03130B2E06.f1	DV142341	At2g28350	Involved in root cap cell differentiation.	abscisic acid mediated signaling pathway, auxin mediated signaling pathway, cell division, developmental growth, fruit development, leaf development, pattern specification process, petal development, regulation of anthocyanin biosynthetic process, regulation of transcription, DNA-dependent, response to carbohydrate stimulus, root cap development, sepal development
				5'R	TGAATACTCTGCCATGATAAACTG
MD-166	16091	AUXIN RESPONSE FACTOR 16	ARF16	5'F	CTGACGCTAATAACGGTGGAGGAT	CV03057A1B04.f1	DV130431	At4g30080	Involved in root cap cell differentiation. Gene expression is regulated by mir160.Located in the nucleus.	cell division, pattern specification process, regulation of transcription, DNA-dependent, response to auxin stimulus, root cap development
				5'R	CCGGCGACGAGTTTCTTATGGTT
MD-167	8603	AUXIN RESPONSE FACTOR 4	ARF4	5'F	ATCACCTGCTCCAAACTCTCAAAA	CV03034B1F06.f1	DV122828	At5g60450	Encodes a member of the ARF family of transcription factors which mediate auxin responses. ARF4 appears to have redundant function with ETT(ARF3) in specifying abaxial cell identity.	abaxial cell fate specification, regulation of transcription, DNA-dependent, vegetative phase change
				5'R	AGTCGCTCCAATCGTCATCTTCTC
MD-168	22362	AUXIN RESPONSE FACTOR 5	ARF5	5'F	AAGGGGGAAAAGAGGGGAAGAA	CV03034A1H05.f1	DV122672	At1g19850	Encodes a transcription factor (IAA24) mediating embryo axis formation and vascular development. Similar to AUXIN RESPONSIVE FACTOR 1 (ARF1) shown to bind to auxin responsive elements (AREs), and to the maize transcriptional activator VIVIPAROUS 1( VP1). In situ hybridization shows expression in provascular tissue of embryos, the emerging shoot primordia, then is restricted to provascular tissue,…	embryo development, flower development, leaf vascular tissue pattern formation, longitudinal axis specification, meristem development, regulation of transcription, DNA-dependent, response to auxin stimulus, root development, xylem and phloem pattern formation
				5'R	GAGGCCAAAATCAAGGAACAAAAC
MD-169	426	AUXIN RESPONSE FACTOR 6	ARF6	5'F	ACGTGGAAAGTGGTTAGCAAAAG	CV03126A2F05.f1	DV140730	At1g30330	Encodes a member of the auxin response factor family. Mediates auxin response via expression of auxin regulated genes. Acts redundantly with ARF8 to control stamen elongation and flower maturation. Expression of ARF6 is controlled by miR167.	flower development, regulation of transcription, DNA-dependent, response to auxin stimulus
				5'R	TAAAAAGAACAGAATCCCCAACAA
MD-171	8585	AUXIN RESPONSE FACTOR 8	ARF8	5'F	CCGGTTCAGCAGCTATCACGA	CV03025B1G03.f1	DV120233	At5g37020	Encodes a member of the auxin response factor family. Mediates auxin response via expression of auxin regulated genes. Acts redundantly with ARF6 to control stamen elongation and flower maturation. Expression of ARF8 is controlled by miR167.	flower development, regulation of transcription, DNA-dependent, response to auxin stimulus
				5'R	ACCCCTTGCTCCCCCATCTT
MD-172	13518	AUXIN RESPONSE FACTOR 9	ARF9	5'F	TTCTCAACAATGGTCAGGCTCTAA	CV03082B2E08.f1	DV150401	At4g23980	Encodes auxin response factor 9 (ARF9).	regulation of transcription, DNA-dependent
				5'R	CTGAATTTGTGGTGATCTCTGAAG
MD-173	8328	ARABIDOPSIS RESPONSE REGULATOR 1	ARR1	5'F	TTCTTTCTCCTTTAATTCCTCCAT	CV03117A2H01.f1	DV137518	At3g16857	Encodes an Arabidopsis response regulator (ARR) protein that acts in concert with other type-B ARRs in the cytokinin signaling pathway.	cytokinin mediated signaling pathway, primary root development, regulation of anthocyanin metabolic process, regulation of chlorophyll biosynthetic process, regulation of transcription, DNA-dependent, response to cytokinin stimulus, shoot development, two-component signal transduction system (phosphorelay)
				5'R	TAAATTTAGTGCCTTCTCTGCTCT
MD-174	2902	ARABIDOPSIS RESPONSE REGULATOR 3	ARR3	5'F	AACTGGCCTTTCCCTTTTCTTCC	CV03070A1G08.f1	DV146603	At1g59940	Type A response regulator highly similar to bacterial two-component response regulators. Rapidly induced by cytokinin. Involved in red-light signaling. Acts redundantly with ARR3 in the control of circadian period in a cytokinin-independent manner.	circadian rhythm, cytokinin mediated signaling pathway, red light signaling pathway, regulation of circadian rhythm, regulation of transcription, DNA-dependent, response to cytokinin stimulus, response to red light, two-component signal transduction system (phosphorelay)
				5'R	ACCTGCATTGCTTTCTTTCCACTA
MD-176	12395	ATP-BINDING CASSETTE G40	ATABCG40	5'F	GACAACATTTATGCCTCTTCCTC	CV03060B2G02.f1	DV131719	At1g15520	ABC transporter family involved in ABA transport and resistance to lead. Localizes to plasma membrane. Upregulated by lead. Expressed in leaves, flowers, stomata and roots.	ATP catabolic process, abscisic acid transport, drug transmembrane transport, lead ion transport, response to biotic stimulus, response to ethylene stimulus, response to jasmonic acid stimulus, response to ozone, response to salicylic acid stimulus, terpenoid transport
				5'R	ACCTTCCACAGTTTCACCAGTAT
MD-177	20739	ARABIDOPSIS THALIANA LATE EMBRYOGENENSIS ABUNDANT LIKE 5	ATLEA5	5'F	ATTTTCTGCAGTAGCTTTTGATT	CV03018B1B04.f1	DV117776	At4g02380	Encodes AtLEA5 (late embryogenesis abundant like protein). Also known as SENESCENCE-ASSOCIATED GENE 21 (SAG21). Has a role on oxidative stress tolerance. mRNA levels are elevated in response to various stresses.	cellular response to water deprivation, embryo development, response to cold, response to oxidative stress, response to reactive oxygen species
				5'R	CCATGTTTTCCGGTCTGTAA
MD-181	4409	AUXIN RESISTANT 4	AXR4	5'F	AGCTCGCCCAAACCCAAAAAC	CV03044B2H05.f1	DV126348	At1g54990	ARX4 is required for localization of the auxin influx facilitator AUX1. Auxin response mutant (AXR4).	auxin polar transport, response to auxin stimulus, response to mechanical stimulus
				5'R	AAGCCTCTCGAAAAATCCATCTCC
MD-182	4409	AUXIN RESISTANT 4	AXR4	5'F	TAATCACAGAAGAAGAACAACCAG	CV03044B2H05.f1	DV126348	At1g54990	ARX4 is required for localization of the auxin influx facilitator AUX1. Auxin response mutant (AXR4).	auxin polar transport, response to auxin stimulus, response to mechanical stimulus
				5'R	GAGAGGGAGAGGAAGAAGGAT
MD-184	22059	CYTOKININ OXIDASE 5	CKX5	5'F	GACATCAAAACCGCCTCACTCG	CV03110B1F08.f1	DV135174	At1g75450	This gene used to be called AtCKX6. It encodes a protein whose sequence is similar to cytokinin oxidase/dehydrogenase, which catalyzes the degradation of cytokinins.	cytokinin catabolic process, oxidation-reduction process
				5'R	CCCCACACGTCAACATACATCTCC
MD-185	1237	CYTOKININ OXIDASE 7	CKX7	5'F	CGTGGAGTTTTTATTGCGTGTA	CV03045B1B04.f1	DV126539	At5g21482	This gene used to be called AtCKX5. It encodes a protein whose sequence is similar to cytokinin oxidase/dehydrogenase, which catalyzes the degradation of cytokinins.	cytokinin catabolic process, oxidation-reduction process
				5'R	ATTTCCCCTTCCTCTGGTATCA
MD-186	20415	CHORISMATE MUTASE 1	CM1	5'F	GAATCCTTGCTCCCATGCTTTACT	CV03092A2C11.f1	DV153532	At3g29200	L-ascorbate peroxidase	aromatic amino acid family biosynthetic process, metabolic process, oxidation-reduction process
				5'R	TCTCATCCACCCTTTTCATCTTTT
MD-187	20415	CHORISMATE MUTASE 1	CM1	5'F	CCCCCATTTTACTTGCGTTTTC	CV03092A2C11.f1	DV153532	At3g29200	L-ascorbate peroxidase	aromatic amino acid family biosynthetic process, metabolic process, oxidation-reduction process
				5'R	CCACCCTTTTCATCTTTTCCATTC
MD-188	3536	CA2+-BINDING PROTEIN 1	CP1	5'F	GCTTGCTGGATTTGATGCTGAT	CV03107A1E02.f1	DV133940	At5g49480	AtCP1 encodes a novel Ca2+-binding protein, which shares sequence similarities with calmodulins. The expression of AtCP1 is induced by NaCl.	hyperosmotic salinity response
				5'R	TCGCCGTTTACTTGTAGGATTGTT
MD-189	17713	CONSTITUTIVE TRIPLE RESPONSE 1	CTR1	5'F	GCTTGCTGGGCTAATGAACCT	CV03068B1G12.f1	DV146116	At5g03730	Homologous to the RAF family of serine/threonine protein kinases. Negative regulator in the ethylene signal transduction pathway. Interacts with the putative ethylene receptors ETR1 and ERS. Constitutively expressed.	cellular response to iron ion, gibberellin biosynthetic process, negative regulation of ethylene mediated signaling pathway, phosphorylation, protein autophosphorylation, protein phosphorylation, regulation of post-embryonic root development, regulation of stem cell division, regulation of timing of transition from vegetative to reproductive phase, response to ethylene stimulus, response to fruct…
				5'R	GGCAGAAACCAAACCCAAGAAT
MD-190	11271	CULLIN 1	CUL1	5'F	CTTGCTCGTCGCCTTCTTTTT	CV03041A2B07.f1	DV125085	At4g02570	Encodes a cullin that is a component of SCF ubiquitin ligase complexes involved in mediating responses to auxin and jasmonic acid. Homozygous auxin-resistant mutants arrest growth soon after germination, lacking a root and hypocotyl. Heterozygotes display a variety of phenotypes consistent with impaired auxin response.	SCF complex assembly, cell cycle, embryo development ending in seed dormancy, jasmonic acid mediated signaling pathway, regulation of circadian rhythm, response to auxin stimulus, response to jasmonic acid stimulus
				5'R	ATTTCTACACCCCTAACCATCTCG
MD-191	10206	CYTOCHROME P450, FAMILY 707, SUBFAMILY A, POLYPEPTIDE 1	CYP707A1	5'F	AAATTGCCCCTGCCTCCTG	CV03038B1F06.f1	DV124212	At4g19230	Encodes a protein with ABA 8'-hydroxylase activity, involved in ABA catabolism. Member of the CYP707A gene family. CYP707A1 appears to play an important role in determining the ABA levels in dry seeds. Gene involved in postgermination growth. Overexpression of CYP707A1 leads to a decrease in ABA levels and a reduction in after-ripening period to break dormancy.	abscisic acid metabolic process, defense response to fungus, oxidation-reduction process, release of seed from dormancy, response to red or far red light
				5'R	TTTGCCCAACATTCTTTCTTTACT
MD-193	7258	3-DEOXY-D-ARABINO-HEPTULOSONATE 7-PHOSPHATE SYNTHASE 1	DHS1	5'F	TTACCTTCAATTTCCGCCGTCCAT	CV03112A2G12.f1	DV135796	At4g39980	Encodes a 2-deoxy-D-arabino-heptulosonate 7-phosphate (DAHP) synthase, which catalyzes the first committed step in aromatic amino acid biosynthesis. Gene expression is induced by wounding and pathogenic bacteria Pseudomonas syringae.	aromatic amino acid family biosynthetic process, chorismate biosynthetic process, response to bacterium, response to wounding
				5'R	TCAGCAAGCTTCTCCTCCAAACTC
MD-194	7258	3-DEOXY-D-ARABINO-HEPTULOSONATE 7-PHOSPHATE SYNTHASE 1	DHS1	5'F	CTTCTTCAGATGGGTGTTGTC	CV03112A2G12.f1	DV135796	At4g39980	Encodes a 2-deoxy-D-arabino-heptulosonate 7-phosphate (DAHP) synthase, which catalyzes the first committed step in aromatic amino acid biosynthesis. Gene expression is induced by wounding and pathogenic bacteria Pseudomonas syringae.	aromatic amino acid family biosynthetic process, chorismate biosynthetic process, response to bacterium, response to wounding
				5'R	TTGGCAGTAAGCTCTAATCA
MD-195	22597	3-DEOXY-D-ARABINO-HEPTULOSONATE 7-PHOSPHATE SYNTHASE 2	DHS2	5'F	TTTTATTGCCGCGGTATCCACTTC	CV03113B1H02.f1	DV136219	At4g33510	Enzyme catalyzing the first committed step in aromatic amino acid biosynthesis	aromatic amino acid family biosynthetic process, chorismate biosynthetic process
				5'R	AACGCATTTCCAACAGCAGCACTA
MD-196	4397	EIN3-BINDING F BOX PROTEIN 1	EBF1	5'F	GTCTCGGATAATGGGCTGGTCTC	CV03040B2C02.f1	DV124922	At2g25490	Encodes an F-box protein involved in the ubiquitin/proteasome-dependent proteolysis of EIN3.	negative regulation of ethylene mediated signaling pathway, response to ethylene stimulus, ubiquitin-dependent protein catabolic process.
				5'R	AGCTCCGGGCATAACTTTCCTAC
MD-197	1777	ETHYLENE INSENSITIVE 3	EIN3	5'F	GAAGAAGTAACCGCTCCACAA	CV03046B2H04.f1	DV127035	At3g20770	Encodes EIN3 (ethylene-insensitive3), a nuclear transcription factor that initiates downstream transcriptional cascades for ethylene responses.	cellular response to iron ion, defense response to bacterium, ethylene mediated signaling pathway, regulation of transcription, DNA-dependent, response to ethylene stimulus, sugar mediated signaling pathway
				5'R	CACACTTCCATCATCTTCAACAT
MD-198	8046	EMBRYO DEFECTIVE 1144	EMB1144	5'F	TGGGTTTGCAGGCACTTTTCT	CV03017A2F09.f1	DV117405	At1g48850	embryo defective 1144 (EMB1144); FUNCTIONS IN: chorismate synthase activity; INVOLVED IN: aromatic amino acid family biosynthetic process, embryo development ending in seed dormancy; LOCATED IN: nucleolus, chloroplast;	aromatic amino acid family biosynthetic process, embryo development ending in seed dormancy, metabolic process
				5'R	CTTCTACCATTGGCACCGCTCTA
MD-199	3551	5-enolpyruvylshikimate-3-phosphate	EPSPS	5'F	TTAATGGAACGCTATGGTGTCTCT	CV03112B2B05.f1	DV135905	At2g45300	encodes 3-phosphoshikimate 1-carboxyvinyltransferase / 5-enolpyruvylshikimate-3-phosphate / EPSP synthase involved in chorismate biosynthesis	aromatic amino acid family biosynthetic process, chorismate biosynthetic process, glyphosate metabolic process
				5'R	CCAGGTAACTTTAGCTCCCATCTT
MD-200	3551	5-enolpyruvylshikimate-3-phosphate	EPSPS	5'F	ACTGGGATCGTTTCTTCATTC	CV03112B2B05.f1	DV135905	At2g45300	encodes 3-phosphoshikimate 1-carboxyvinyltransferase / 5-enolpyruvylshikimate-3-phosphate / EPSP synthase involved in chorismate biosynthesis	aromatic amino acid family biosynthetic process, chorismate biosynthetic process, glyphosate metabolic process
				5'R	AGGTAACTTTAGCTCCCATCTTCT
MD-201	3551	5-enolpyruvylshikimate-3-phosphate	EPSPS	5'F	TCGCCGGAGCAGCAATCA	CV03112B2B05.f1	DV135905	At2g45300	encodes 3-phosphoshikimate 1-carboxyvinyltransferase / 5-enolpyruvylshikimate-3-phosphate / EPSP synthase involved in chorismate biosynthesis	aromatic amino acid family biosynthetic process, chorismate biosynthetic process, glyphosate metabolic process
				5'R	CAGTAGGGCCATCAGCGAAAAGT
MD-202	3551	5-enolpyruvylshikimate-3-phosphate	EPSPS	5'F	CTTTGGCTGTTGGAGATGTAGA	CV03112B2B05.f1	DV135905	At2g45300	encodes 3-phosphoshikimate 1-carboxyvinyltransferase / 5-enolpyruvylshikimate-3-phosphate / EPSP synthase involved in chorismate biosynthesis	aromatic amino acid family biosynthetic process, chorismate biosynthetic process, glyphosate metabolic process
				5'R	AGAATTTCCCGGAGACTTGTA
MD-203	16051	ETHYLENE OVERPRODUCER 1	ETO1	5'F	TCTAGCCGATTGTTGGATG	CV03044B2H11.f1	DV126354	At3g51770	Encodes a negative regulator of 1-aminocyclopropane-1-carboxylic acid synthase5(ACS5), which catalyze the rate-limiting step in ethylene biosynthesis. ETO1 directly interacts with ACS5 and inhibits its enzyme activity and targets it for degradation via proteasome-dependent pathway. It also interacts with CUL3 (a component of ubiquitin ligase complexes). eto1 (and eto3) mutations elevate ethylene …	ethylene biosynthetic process, proteasomal ubiquitin-dependent protein catabolic process, regulation of ethylene biosynthetic process, regulation of post-embryonic root development, stem cell division, sugar mediated signaling pathway
				5'R	CCGGATTAGGATAGATTTTTCA
MD-204	16051	ETHYLENE OVERPRODUCER 1	ETO1	5'F	TCGTGTGGTGGAAAATCTAAGTCA	CV03044B2H11.f1	DV126354	At3g51770	Encodes a negative regulator of 1-aminocyclopropane-1-carboxylic acid synthase5(ACS5), which catalyze the rate-limiting step in ethylene biosynthesis. ETO1 directly interacts with ACS5 and inhibits its enzyme activity and targets it for degradation via proteasome-dependent pathway. It also interacts with CUL3 (a component of ubiquitin ligase complexes). eto1 (and eto3) mutations elevate ethylene …	ethylene biosynthetic process, proteasomal ubiquitin-dependent protein catabolic process, regulation of ethylene biosynthetic process, regulation of post-embryonic root development, stem cell division, sugar mediated signaling pathway
				5'R	TGGCCAACCGTAAGCACCTC
MD-205	22089	ETHYLENE RESPONSE 2	ETR2	5'F	GTTCCGGTTACATTCCACGAT	CV03118B1C08.f1	DV137912	At3g23150	Functions in ethylene binding. Involved in ethylene perception in Arabidopsis; has protein binding, protein histidine kinase activity, protein serine/threonine kinase activity, receptor activity	negative regulation of ethylene mediated signaling pathway, protein phosphorylation
				5'R	CAACAAAAACCCTAAGCAACAAAT
MD-206	22089	ETHYLENE RESPONSE 2	ETR2	5'F	CCGCTGGTGGTAGGAGGTATTTC	CV03118B1C08.f1	DV137912	At3g23150	Functions in ethylene binding. Involved in ethylene perception in Arabidopsis; has protein binding, protein histidine kinase activity, protein serine/threonine kinase activity, receptor activity	negative regulation of ethylene mediated signaling pathway, protein phosphorylation
				5'R	CACGGCTCTATTCACATCATCTGC
MD-207	17869	GA REQUIRING 1	GA1	5'F	TGTTGCTAGATATTGGGAAGAAGA	CV03121B2F04.f1	DV139118	At4g02780	Catalyzes the conversion of geranylgeranyl pyrophosphate (GGPP) to copalyl pyrophosphate (CPP) of gibberellin biosynthesis	gibberellic acid mediated signaling pathway, gibberellin biosynthetic process
				5'R	ACCAGGAAACATTAATTGAGAAGC
MD-208	6134	GIBBERELLIN 20-OXIDASE 1	GA20OX1	5'F	GCTTCACTGGGAGGTTTTCTTCTA	CV03090A1D10.f1	DV152797	At4g25420	Encodes gibberellin 20-oxidase that is involved in the later steps of the gibberellin biosynthetic pathway. Regulated by a circadian clock. Weak expression response to far red light.	flower development, gibberellic acid mediated signaling pathway, gibberellin biosynthetic process, leaf development, oxidation-reduction process, response to gibberellin stimulus, short-day photoperiodism, flowering, unidimensional cell growth
				5'R	CATGGCGGGTAATAATTCAGTCTC
MD-209	4013	GIBBERELLIN 2-OXIDASE 4	GA2OX4	5'F	GCAAAAAGCTGGTCCTCCTG	CV03087B1G04.f1	DV151994	At1g02400	Encodes a gibberellin 2-oxidase that acts on C19 gibberellins but not C20 gibberellins.	gibberellin catabolic process, oxidation-reduction process, response to red or far red light
				5'R	ATCTTCAATCCATAAACCCTCACC
MD-211	3976	GH3.1	GH3.1	5'F	ATGCGGGAAAGGCGAGTGG	CV03077B2C01.f1	DV148792	At2g14960	Encodes a protein similar to IAA-amido synthases. Lines carrying an insertion in this gene are hypersensitive to auxin.	response to auxin stimulus
				5'R	GTCAACAAGCTTAGGTGGCGAGTC
MD-212	15533	GA INSENSITIVE DWARF1B	GID1B	5'F	TCTAGAGCGCAAAGTGAACG	CV03047B1C09.f1	DV127240	At3g63010	Encodes a gibberellin (GA) receptor ortholog of the rice GA receptor gene (OsGID1). Has GA-binding activity, showing higher affinity to GA4. Interacts with DELLA proteins in vivo in the presence of GA4.	floral organ morphogenesis, gibberellin mediated signaling pathway, metabolic process, positive regulation of gibberellic acid mediated signaling pathway, raffinose family oligosaccharide biosynthetic process, response to gibberellin stimulus
				5'R	TTAGCAGAGGAATGAGTGAAGC
MD-213	15533	GA INSENSITIVE DWARF1B	GID1B	5'F	CGGTGGACGGAGTATTTTC	CV03047B1C09.f1	DV127240	At3g63010	Encodes a gibberellin (GA) receptor ortholog of the rice GA receptor gene (OsGID1). Has GA-binding activity, showing higher affinity to GA4. Interacts with DELLA proteins in vivo in the presence of GA4.	floral organ morphogenesis, gibberellin mediated signaling pathway, metabolic process, positive regulation of gibberellic acid mediated signaling pathway, raffinose family oligosaccharide biosynthetic process, response to gibberellin stimulus
				5'R	CGGTAGTTCACGGAGACAA
MD-214	22014	GA INSENSITIVE DWARF1C	GID1C	5'F	TAGTAGTTTTCATGGCTGGGAGTA	CV03094A2A07.f1	DV154195	At5g27320	Encodes a gibberellin (GA) receptor ortholog of the rice GA receptor gene (OsGID1). Has GA-binding activity, showing higher affinity to GA4. Interacts with DELLA proteins in vivo in the presence of GA4.	floral organ morphogenesis, gibberellin mediated signaling pathway, metabolic process, positive regulation of gibberellic acid mediated signaling pathway, raffinose family oligosaccharide biosynthetic process, response to gibberellin stimulus
				5'R	CCGGCTTAGGAGGCTTGTC
MD-215	23661	HISTIDINE KINASE 2	HK2	5'F	CGGAAGTGCGGAATGGATGA	CV03116A1A08.f1	DV137010	At5g35750	Encodes histidine kinase AHK2.; Has cytokinin receptor activity	cellular response to abscisic acid stimulus, cellular response to cold, cytokinin mediated signaling pathway, negative regulation of iron ion transport, phloem or xylem histogenesis, protein phosphorylation, regulation of chlorophyll catabolic process, regulation of flower development, regulation of meristem development, regulation of seed germination, regulation of shoot development, response to…
				5'R	ATTTGATGGGGGACTATGATGTGT
MD-216	6732	HISTIDINE KINASE 3	HK3	5'F	AGCTTGGATCCACTTTTACATT	CV03114A1A07.f1	DV136317	At1g27320	Encodes a histidine kinases, a cytokinin receptor that controls cytokinin-mediated leaf longevity through a specific phosphorylation of the response regulator, ARR2.	cellular response to abscisic acid stimulus, cellular response to cold, cellular response to phosphate starvation, cellular response to sucrose stimulus, cytokinin mediated signaling pathway, defense response to bacterium, leaf senescence, negative regulation of iron ion transport, phloem or xylem histogenesis, protein phosphorylation, regulation of chlorophyll catabolic process, regulation of fl…
				5'R	ACCACATTGATCACTCTACTACCA
MD-217	7536	AUXIN-INDUCED PROTEIN 13	IAA13	5'F	GCCTCTATGCTTTTGGATGGTT	CV03029A1H03.f1	DV121450	At2g33310	Auxin induced gene, IAA13 (IAA13).	regulation of transcription, DNA-dependent, response to auxin stimulus
				5'R	AGTTGGCTTGCTTCTTTGTCTTC
MD-218	5458	INDOLEACETIC ACID-INDUCED PROTEIN 16	IAA16	5'F	AACTACGATTTTCCACCTTCAA	CV03040B1F11.f1	DV124879	At3g04730	Early auxin-induced (IAA16)	regulation of transcription, DNA-dependent, response to auxin stimulus
				5'R	GATTACCGTCTTTATTTTCACCTC
MD-219	3448	INDOLE-3-ACETIC ACID INDUCIBLE 26	IAA26	5'F	AAGCGTGCTAAGAAAACAATACAA	CV03078A1A09.f1	DV148858	At3g16500	phytochrome-associated protein 1 (PAP1)	regulation of transcription, DNA-dependent, response to auxin stimulus
				5'R	CTAGAAGAAGCAAAGTGGAAGGAG
MD-220	3928	INDOLE-3-ACETIC ACID INDUCIBLE 3	IAA3	5'F	TGAGATCTTACCGGAAAAACACC	CV03059B1A08.f1	DV131249	At1g04240	SHY2/IAA3 regulates multiple auxin responses in roots. It is induced rapidly by IAA, and has been shown to be phosphorylated by oat phytochrome A in vitro.	regulation of transcription, DNA-dependent, response to auxin stimulus
				5'R	ACATCTCCAACAAGCATCCAATCA
MD-221	13384	INDOLE-3-ACETIC ACID 7	IAA7	5'F	GCACAGAAGAACAGTAGCAACGAG	CV03037A2F01.f1	DV123773	At3g23050	Transcription regulator acting as repressor of auxin-inducible gene expression. Plays role in the control of gravitropic growth and development in light-grown seedlings. Auxin induces the degradation of the protein in a dosage-dependent manner in a process mediated by AtRac1. Auxin induced the relocalization of the protein within the nucleus from a diffused nucleoplasmic pattern to a discrete par…	gravitropism, regulation of transcription, DNA-dependent, response to auxin stimulus, response to jasmonic acid stimulus, response to water deprivation, response to wounding
				5'R	GAACATCACCGACGAGCATCC
MD-222	12392	INDOLEACETIC ACID-INDUCED PROTEIN 8	IAA8	5'F	GGTTTACCCGGGTCTCAATCTC	CV03060B2C08.f1	DV131684	At2g22670	IAA8 (IAA8) gene is auxin inducible	regulation of transcription, DNA-dependent, response to auxin stimulus
				5'R	GAAATAACTCCTCCAGCAACCTAA
MD-224	10153	INDOLE-3-BUTYRIC ACID RESPONSE 1	IBR1	5'F	CCATTTCGCCGCCTTCATCA	CV03011A2C09.f1	DV115295	At4g05530	Encodes a peroxisomal member of the short-chain dehydrogenase/reductase (SDR) family of enzymes. Loss of IBR1 function causes increased resistance to indole-3-butyric acid without affecting plant responses to IAA, NAA, and 2,4-D. This enzyme may be responsible for catalyzing a dehydrogenation step in the beta-oxidation-like conversion of IBA to IAA.	indolebutyric acid metabolic process, metabolic process, oxidation-reduction process, response to indolebutyric acid stimulus, root hair elongation
				5'R	GGCCTCCCTCCCTCACACTG
MD-226	14092	IAA-LEUCINE RESISTANT 1	ILR1	5'F	TAGTAGAATGGGAGCACAAGAGCA	CV03098B2D02.f1	DV155722	At3g02875	Hydrolyzes amino acid conjugates of the plant growth regulator indole-3-acetic acid (IAA), including IAA-Leu and IAA-Phe. Uses Mg and Co ions as cofactors.	auxin metabolic process, metabolic process, proteolysis
				5'R	GACCGGGAGTAGAAGAAACAGAAC
MD-228	1992	LIKE AUXIN RESISTANT 2	LAX2	5'F	GTATTGGGCATTTGGAGACAGG	CV03118A2H10.f1	DV137882	At2g21050	Encodes LAX2 (LIKE AUXIN RESISTANT), a member of the AUX1 LAX family of auxin influx carriers. Required for the establishment of embryonic root cell organization.	amino acid transmembrane transport, amino acid transport, response to nematode, root cap development
				5'R	TAGCCAAAAACCAAATAGGAACGA
MD-229	17064	LATE EMBRYOGENESIS ABUNDANT 14	LEA14	5'F	CCCGTACGGTCATCCTCTTC	CV03028B1D11.f2	DV121233	At1g01470	Encodes late-embryogenesis abundant protein whose mRNA levels are induced in response to wounding and light stress. Might be involved in protection against dessication.	defense response to fungus, embryo development ending in seed dormancy, response to desiccation, response to high light intensity, response to wounding
				5'R	TAGTCAATGTCCCAATCTTTAGCA
MD-230	9151	MAP KINASE 6	MAPK6	5'F	GATATAATGCCTCCACCACAAAG	CV03038A2E05.f1	DV124118	At2g43790	Encodes a MAP kinase induced by pathogens, ethylene biosynthesis, oxidative stress and osmotic stress.Also involved in ovule development. Homozygous mutants in a MPK3 heterozygous background are female sterile due to defects in integument development.MPK6 appears to be associated with the microsomal compartment and may be involved in mediating secretory processes.	camalexin biosynthetic process, cell division, defense response to bacterium, induced systemic resistance, jasmonic acid mediated signaling pathway, ovule development, phosphorylation, priming of cellular response to stress, protein phosphorylation, regulation of stomatal complex development, regulation of stomatal complex patterning, response to UV-B, response to abscisic acid stimulus, response…
				5'R	TGCTAAACCAAAATCACAAATCT
MD-231	256	MATERNAL EFFECT EMBRYO ARREST 32	MEE32	5'F	TGGGTCATTAGCAGAGAAGC	CV03069B2D11.f1	DV146489	At3g06350	Encodes a bi-functional dehydroquinate-shikimate dehydrogenase enzyme that catalyzes two steps in the chorismate biosynthesis pathway.	embryo development ending in seed dormancy, oxidation-reduction process, shikimate metabolic process
				5'R	GAAACCAGCAAAGTCAGAGC
MD-232	11970	MAP KINASE KINASE 9	MKK9	5'F	AGCATATGGATTTAGGAACTCTCG	CV03097A1E02.f1	DV155143	At1g73500	Member of MAP Kinase Kinase family. Autophosphorylates and also phosphorylates MPK3 and MPK6. Independently involved in ethylene and calmalexin biosynthesis. Induces transcription of ACS2, ACS6, ERF1, ERF2, ERF5, ERF6, CYP79B2, CYP79B3, CYP71A13 and PAD3.	camalexin biosynthetic process, ethylene biosynthetic process, ethylene mediated signaling pathway, phosphorylation, positive regulation of catalytic activity, positive regulation of protein phosphorylation, positive regulation of transcription, DNA-dependent, protein autophosphorylation, protein phosphorylation, response to salt stress, response to wounding
				5'R	TCCGGCACATAATTTTACTCACTC
MD-233	22454	NINE-CIS-EPOXYCAROTENOID DIOXYGENASE 3	NCED3	5'F	GAGAAGACTGGAAATGAAGACGAA	CV03063B1G12.f1	DV132656	At3g14440	Encodes 9-cis-epoxycarotenoid dioxygenase, a key enzyme in the biosynthesis of abscisic acid. Regulated in response to drought and salinity. Expressed in roots, flowers and seeds. Localized to the chloroplast stroma and thylakoid membrane.	abscisic acid biosynthetic process, hyperosmotic salinity response, oxidation-reduction process, response to osmotic stress, response to water deprivation
				5'R	CAATAAAAGTGCCATGAAAACCA
MD-236	2548	NITRILASE 4	NIT4	5'F	ATGCTCCGGAGGTAGTCTTATT	CV03126B1H02.f1	DV140837	At5g22300	encodes a nitrilase isomer. The purified enzyme shows a strong substrate specificity for beta-cyano-L-alanine, a intermediate product of the cyanide detoxification pathway.	cyanide metabolic process, detoxification of nitrogen compound, metabolic process
				5'R	CTTCCTTCTCTTCCTTCTCCAC
MD-237	18366	PINOID	PID	5'F	TAGCAGTTACAGCCGTCTTTCCTT	CV03112B1F12.f1	DV135869	At2g34650	Encodes a protein serine/threonine kinase that may act as a positive regulator of cellular auxin efflux, as a a binary switch for PIN polarity, and as a negative regulator of auxin signaling. Recessive mutants exhibit similar phenotypes as pin-formed mutants in flowers and inflorescence but distinct phenotypes in cotyledons and leaves. Expressed in the vascular tissue proximal to root and shoot m…	auxin mediated signaling pathway, auxin polar transport, cotyledon development, phosphorylation, phyllome development, positive gravitropism, protein phosphorylation, response to auxin stimulus, response to karrikin, root hair elongation, root hair initiation
				5'R	CTCCTCCTCGTCGTACTCCTCATC
MD-238	18366	PINOID	PID	5'F	CACCGGTCTTCTGATTTCGCTTAC	CV03112B1F12.f1	DV135869	At2g34650	Encodes a protein serine/threonine kinase that may act as a positive regulator of cellular auxin efflux, as a a binary switch for PIN polarity, and as a negative regulator of auxin signaling. Recessive mutants exhibit similar phenotypes as pin-formed mutants in flowers and inflorescence but distinct phenotypes in cotyledons and leaves. Expressed in the vascular tissue proximal to root and shoot m…	auxin mediated signaling pathway, auxin polar transport, cotyledon development, phosphorylation, phyllome development, positive gravitropism, protein phosphorylation, response to auxin stimulus, response to karrikin, root hair elongation, root hair initiation
				5'R	TTTTCACCGCTACCGCCTCCTTAT
MD-239	25186	PIN-FORMED 3	PIN3	5'F	GTGAACCCAAACCAACTGCTAT	CV03094B1C02.f1	DV154293	At1g70940	A regulator of auxin efflux and involved in differential growth. PIN3 is expressed in gravity-sensing tissues, with PIN3 protein accumulating predominantly at the lateral cell surface. PIN3 localizes to the plasma membrane and to vesicles. In roots, PIN3 is expressed without pronounced polarity in tiers two and three of the columella cells, at the basal side of vascular cells, and to the lateral …	auxin polar transport, gravitropism, ion transmembrane transport, pattern specification process, proton transport, regulation of root meristem growth, response to light stimulus, root development, root hair elongation, root hair initiation, tropism
				5'R	AATGCCATGAACAAACCAAGACTA
MD-240	25186	PIN-FORMED 3	PIN3	5'F	GGAGCTCCACCCGAAAACC	CV03094B1C02.f1	DV154293	At1g70940	A regulator of auxin efflux and involved in differential growth. PIN3 is expressed in gravity-sensing tissues, with PIN3 protein accumulating predominantly at the lateral cell surface. PIN3 localizes to the plasma membrane and to vesicles. In roots, PIN3 is expressed without pronounced polarity in tiers two and three of the columella cells, at the basal side of vascular cells, and to the lateral …	auxin polar transport, gravitropism, ion transmembrane transport, pattern specification process, proton transport, regulation of root meristem growth, response to light stimulus, root development, root hair elongation, root hair initiation, tropism
				5'R	ATGCCATGAACAAACCAAGACT
MD-241	5738	PIN-FORMED 8	PIN8	5'F	GTCCACATTGCCTAACACTTT	CV03131A2F11.f1	DV142542	At5g15100	PIN-FORMED 8 (PIN8); FUNCTIONS IN: auxin:hydrogen symporter activity, transporter activity; INVOLVED IN: auxin polar transport, transmembrane transport	auxin polar transport, ion transmembrane transport, proton transport, transmembrane transport
				5'R	GTATACATTTCCTCCTCTTCTCCT
MD-242	5738	PIN-FORMED 8	PIN8	5'F	CTCCTGTTGCCCCTTCTT	CV03131A2F11.f1	DV142542	At5g15100	PIN-FORMED 8 (PIN8); FUNCTIONS IN: auxin:hydrogen symporter activity, transporter activity; INVOLVED IN: auxin polar transport, transmembrane transport	auxin polar transport, ion transmembrane transport, proton transport, transmembrane transport
				5'R	GTCTGGCAGCTTTACATTCC
MD-243	12889	REGULATORY COMPONENT OF ABA RECEPTOR 1	RCAR1	5'F	GGAAGGCCAGGAACATTAGT	CV03049B2G04.f1W	DV128061	At1g01360	Encodes RCAR1 (regulatory components of ABA receptor). Interacts with and regulates the type 2C protein phosphatases (PP2Cs) ABI1 and ABI2. Functions as abscisic acid sensor.	abscisic acid mediated signaling pathway
				5'R	TCTGGAGACAAGGGAAGTGAAG
MD-244	9172	REGULATORY COMPONENT OF ABA RECEPTOR 3	RCAR3	5'F	GGCGGCGATTGAAGATAGAA	CV03045B2G03.f1	DV126677	At5g53160	Encodes RCAR3, a regulatory component of ABA receptor. Interacts with protein phosphatase 2Cs ABI1 and ABI2. Stimulates ABA signaling.	abscisic acid mediated signaling pathway, positive regulation of abscisic acid mediated signaling pathway, response to abscisic acid stimulus, response to stress
				5'R	AATGACCAAACAAGATGAACAGG
MD-245	3795	REVERSION-TO-ETHYLENE SENSITIVITY1	RTE1	5'F	TGTAGGCATTTGCAGGGAGGAC	CV03007A1B10.f1	DV113788	At2g26070	Encodes a predicted membrane protein. Similar sequences are widely distributed and conserved in plants, animals and protists but absent in fungi and prokaryotes. The sequence has no known motifs and no biological function has been assigned in any species. In Arabidopsis, it appears to be involved in the negative regulation of the response to ethylene, is localized to the Golgi and is a positive r…	negative regulation of ethylene mediated signaling pathway, response to ethylene stimulus
				5'R	ATGGGAGTTGCAGGTGAAAAGGTT
MD-246	114	RELATED TO UBIQUITIN 1	RUB1	5'F	AAACCCTAACTGGCAAGACTATCA	CV03019A1H05.f1	DV118011	At1g31340	Encodes a ubiquitin-related protein that is conjugated to target proteins by neddylation. It has been shown to be conjugated to the cullin AtCUL1. The RUB-conjugation pathway has been implicated in in auxin response.	embryo development, ethylene biosynthetic process, protein modification process, protein neddylation, response to auxin stimulus
				5'R	CTCCCCTAAGCCTCAAAACCA
MD-247	9748	SENESCENCE 1	SEN1	5'F	GGTCACCGGTTTTTAGATTTAGGA	CV03061A2B01.f1	DV131831	At4g35770	Senescence-associated gene that is strongly induced by phosphate starvation. Transcripts are differentially regulated at the level of mRNA stability at different times of day. mRNAs are targets of the mRNA degradation pathway mediated by the downstream (DST) instability determinant.	aging, response to jasmonic acid stimulus, response to oxidative stress, response to wounding
				5'R	CTGTTGGAAGCCGATTTTGTG
MD-248	9191	SHIKIMATE KINASE 1	SK1	5'F	TTGATAGAGGAGGCTGTGGATGGA	CV03050A1D10.f1	DV128122	At2g21940	Encodes a shikimate kinase. Its transcripts appear to be expressed most highly in mature embryos and senescing leaves, and its transcript levels rise during heat stress and recovery. It is believed to be localized to the chloroplast.	phosphorylation, shikimate metabolic process
				5'R	AAGAAGGGGCCGGGAGTTTGTT
MD-249	13570	S PHASE KINASE-ASSOCIATED PROTEIN 1	SKP1	5'F	GGCGCCGTCTCCACCTCTC	CV03100A2A01.f1	DV156170	At1g75950	SKP1 is core component of the SCF family of E3 ubiquitin ligases and serves to tether the rest of the complex to an F-box protein, which provides specificity in binding to ubiquitin ligase substrate proteins. Predominately expressed from leptotene to pachytene. Negatively regulates recombination. Interacts with P0, a silencing suppressor protein encoded by poleroviruses by means of a conserved mi…	male meiosis, mitosis, negative regulation of DNA recombination, protein ubiquitination, response to cadmium ion, ubiquitin-dependent protein catabolic process
				5'R	CTCCTTCAGCTCCGTATCATCCA
MD-250	17727	SUCROSE NONFERMENTING 1 (SNF1)-RELATED PROTEIN KINASE 2-3	SNRK2.3	5'F	TCTTTAAGGCATCCCAACAT	CV03073A2H03.f1	DV147663	At5g66880	Encodes a member of SNF1-related protein kinases (SnRK2) whose activity is activated by ionic (salt) and non-ionic (mannitol) osmotic stress. Enzyme involved in the ABA signaling during seed germination, dormancy and seedling growth.	abscisic acid mediated signaling pathway, phosphorylation, positive regulation of abscisic acid mediated signaling pathway, protein phosphorylation, regulation of seed germination, response to abscisic acid stimulus, response to gibberellin stimulus, response to osmotic stress, response to salt stress, response to water deprivation
				5'R	TTCTCCAACTTCAAATCACG
MD-251	6687	SUCROSE NONFERMENTING 1-RELATED PROTEIN KINASE 2-6	SNRK2.6	5'F	ATCTTTTTCTTCCTTCACCATCA	CV03099A1F03.f1	DV155823	At4g33950	Encodes calcium-independent ABA-activated protein kinase, a member of SNF1-related protein kinases (SnRK2) whose activity is activated by ionic (salt) and non-ionic (mannitol) osmotic stress. Mutations disrupted ABA induction of stomatal closure as well as ABA inhibition of light-induced stomatal opening. However, regulation of stomatal opening/closing by light or CO(2) is not affected in these m…	abscisic acid mediated signaling pathway, defense response to bacterium, growth, leaf development, phosphorylation, protein phosphorylation, regulation of reactive oxygen species metabolic process, regulation of stomatal movement, response to abscisic acid stimulus, response to osmotic stress, response to salt stress, response to water deprivation, stomatal movement, sucrose metabolic process, tr…
				5'R	CTCTCATCAACCTCGCAACTC
MD-252	6687	SUCROSE NONFERMENTING 1-RELATED PROTEIN KINASE 2-6	SNRK2.6	5'F	TTAATCAAGTGGTTCTCGTCTCG	CV03099A1F03.f1	DV155823	At4g33950	Encodes calcium-independent ABA-activated protein kinase, a member of SNF1-related protein kinases (SnRK2) whose activity is activated by ionic (salt) and non-ionic (mannitol) osmotic stress. Mutations disrupted ABA induction of stomatal closure as well as ABA inhibition of light-induced stomatal opening. However, regulation of stomatal opening/closing by light or CO(2) is not affected in these m…	abscisic acid mediated signaling pathway, defense response to bacterium, growth, leaf development, phosphorylation, protein phosphorylation, regulation of reactive oxygen species metabolic process, regulation of stomatal movement, response to abscisic acid stimulus, response to osmotic stress, response to salt stress, response to water deprivation, stomatal movement, sucrose metabolic process, tr…
				5'R	GAAAGCTCGTACCGGTCACTATC
MD-255	15089	TRANSPORT INHIBITOR RESPONSE 1	TIR1	5'F	TTTGAGTTGAGCTGCTTTGATTTG	CV03077B2H03.f1	DV148844	At3g62980	Encodes an auxin receptor that mediates auxin-regulated transcription. It contains leucine-rich repeats and an F-box and interacts with ASK1, ASK2 and AtCUL1 to form SCF-TIR1, an SCF ubiquitin ligase complex. Related to yeast Grr1p and human SKP2 proteins, involved in ubiquitin-mediated processes. Required for normal response to auxin and repressed in response to flagellin. As part of the SCF com…	auxin mediated signaling pathway, cellular response to phosphate starvation, lateral root formation, pollen maturation, protein ubiquitination, response to auxin stimulus, response to molecule of bacterial origin, stamen development, ubiquitin-dependent protein catabolic process
				5'R	CTCTCGGCGTTATACCAGTCTTTG
MD-256	10290	TRYPTOPHAN BIOSYNTHESIS 2	TRP2	5'F	GCAGGCAGCTCTCAAAATGG	CV03062B1H07.f1	DV132328	At5g54810	A.thaliana tryptophan synthase beta subunit (trpB)	indoleacetic acid biosynthetic process, response to oxidative stress, response to salt stress, tryptophan biosynthetic process
				5'R	TAGCCGCTCAGCAAAGTAAAGA
MD-257	10290	TRYPTOPHAN BIOSYNTHESIS 2	TRP2	5'F	CCTCCTCCTCCTCTTCTCAAT	CV03062B1H07.f1	DV132328	At5g54810	A.thaliana tryptophan synthase beta subunit (trpB)	indoleacetic acid biosynthetic process, response to oxidative stress, response to salt stress, tryptophan biosynthetic process
				5'R	AATCAGGGCGCTTCCATAA
MD-258	21922	TRYPTOPHAN BIOSYNTHESIS 4	TRP4	5'F	ATCTCCATGGCTGCTTCTCTTC	CV03062B2G01.f1	DV132394	At1g25220	Catalyzes the first step of tryptophan biosynthesis: Chorismate L-Glutamine = Anthranilate Pyruvate L-Glutamate. Functions as a heterocomplex with anthranilate synthase alpha subunit (ASA1 or ASA2).	auxin biosynthetic process, lateral root primordium development, response to bacterium, response to ethylene stimulus, response to salt stress, tryptophan biosynthetic process
				5'R	CCCAATTCTCCCATATACTGTCAA
MD-259	21922	TRYPTOPHAN BIOSYNTHESIS 4	TRP4	5'F	GAGGTTTACCGGAATGACGAGATA	CV03062B2G01.f1	DV132394	At1g25220	Catalyzes the first step of tryptophan biosynthesis: Chorismate L-Glutamine = Anthranilate Pyruvate L-Glutamate. Functions as a heterocomplex with anthranilate synthase alpha subunit (ASA1 or ASA2).	auxin biosynthetic process, lateral root primordium development, response to bacterium, response to ethylene stimulus, response to salt stress, tryptophan biosynthetic process
				5'R	GGATTAGGTAGCCCAGAAAACAA
MD-260	3627	TRANSIENT RECEPTOR POTENTIAL 6	TRP6	5'F	CGTGGGGGTATTCGTGGATG	CV03133A1C12.f1	DV143153	At1g07780	Encodes phosphoribosylanthranilate isomerase which catalyzes the third step of the tryptophan biosynthetic pathway. Member of gene family.	metabolic process, tryptophan biosynthetic process
				5'R	ACCCCTTTTTGCTTCGGATTG
MD-261	16646	UDP-GLUCOSYL TRANSFERASE 73C1	UGT73C1	5'F	CTTCCAAGCTCCAGATTCC	CV03064B2C04.f1W	DV133029	At2g36750	Has UDP-glucosyltransferase activity, UDP-glycosyltransferase activity, cis-zeatin O-beta-D-glucosyltransferase activity, trans-zeatin O-beta-D-glucosyltransferase activity, transferase activity, transferring glycosyl groups. Involved in response to UV-B.	metabolic process, response to UV-B
				5'R	CAGCTTCCATTATTTCACCA
MD-262	3913	URIDINE DIPHOSPHATE GLYCOSYLTRANSFERASE 74E2	UGT74E2	5'F	TAAGGGCAGCTCCATTTTTCACA	CV03054A1B08.f1	DV129438	At1g05680	Encodes a UDP-glucosyltransferase, UGT74E2, that acts on IBA (indole-3-butyric acid) and affects auxin homeostasis. The transcript and protein levels of this enzyme are strongly induced by H2O2 and may allow integration of ROS (reactive oxygen species) and auxin signaling. This enzyme can also transfer glycosyl groups to several compounds related to the explosive TNT when this synthetic compound …	cellular hyperosmotic salinity response, cellular response to abscisic acid stimulus, cellular response to hydrogen peroxide, cellular response to water deprivation, indolebutyric acid metabolic process, metabolic process, response to karrikin, shoot morphogenesis
				5'R	TACCCATTTGCTTGCCATCCA
MD-263	13616	YUCCA4	YUC4	5'F	CATGAATTTCCCCTCTGAT	CV03114B1E09.f1	DV136529	At5g11320	Belongs to the YUC gene family. Encodes a predicted flavin monooxygenase YUC4 involved in auxin biosynthesis and plant development.	auxin biosynthetic process, cotyledon development, inflorescence development, oxidation-reduction process, phyllome development, positive regulation of flower development, regulation of anatomical structure morphogenesis, regulation of leaf development
				5'R	AAACTCCGCCTTGTGAAC
MD-264	3287	PIN-LIKES6	PILS6	5'F	TATTTTTGCCCGGTTACTCCTG	CV03019B2F10.f1	DV118260	At5g01990	Auxin efflux carrier family protein; FUNCTIONS IN: auxin:hydrogen symporter activity; INVOLVED IN: auxin polar transport, transmembrane transport;	auxin polar transport, ion transmembrane transport, proton transport, transmembrane transport
				5'R	TCTCTTCCACAACCCCTCAAAT
MD-265	13327	PIN-LIKES2	PILS2	5'F	GAGGGTATGCTGTGAAGGAG	CV03010B1A04.f1	DV115003	At1g71090	Auxin efflux carrier family protein; FUNCTIONS IN: auxin:hydrogen symporter activity; INVOLVED IN: auxin polar transport, transmembrane transport;	auxin polar transport, ion transmembrane transport, proton transport, transmembrane transport
				5'R	GGAGGAAGAGAAGCAACATT
MD-266	13555	PIN-LIKES7	PILS7	5'F	ACTCTCCTACTCGTCGTTCTCC	CV03095B2D11.f1	DV154721	At5g65980	Auxin efflux carrier family protein; FUNCTIONS IN: auxin:hydrogen symporter activity; INVOLVED IN: auxin polar transport, transmembrane transport	auxin polar transport, ion transmembrane transport, proton transport, transmembrane transport
				5'R	ATTTCTCCATCCCAAGTTCC
MD-267	16818	PIN-LIKES3	PILS3	5'F	AACTCACAAACCCTCCTCAAAACC	CV03123A2G12.f1	DV139680	At1g76520	Auxin efflux carrier family protein; FUNCTIONS IN: auxin:hydrogen symporter activity; INVOLVED IN: auxin polar transport, transmembrane transport	auxin polar transport, ion transmembrane transport, proton transport, transmembrane transport
				5'R	TGGAAAGGGAAGCATAAGCAAGAC
379	EST	Cullin	Cullin	5'F	GAAGCAACAATGTGGTGGTCAAT			At4g02570	Encodes a cullin that is a component of SCF ubiquitin ligase complexes involved in mediating responses to auxin and jasmonic acid. Homozygous auxin-resistant mutants arrest growth soon after germination, lacking a root and hypocotyl. Heterozygotes display a variety of phenotypes consistent with impaired auxin response.	ER to Golgi vesicle-mediated transport, N-terminal protein myristoylation, RNA processing, SCF complex assembly, amino acid import, cell division, cotyledon development, embryo development, embryo development ending in seed dormancy, embryonic pattern specification, jasmonic acid mediated signaling pathway, leaf development, mitotic cell cycle, phloem or xylem histogenesis, primary shoot apical m…
				5'R	TCTGCCGGAAGGTTCAAATCAA
380	EST	RB	RB	5'F	ACGGGAGGTTTACAGAATACA			At3g12280	Encodes a retinoblastoma homologue RETINOBLASTOMA-RELATED protein (RBR or RBR1). RBR controls nuclear proliferation in the female gametophyte. Also required for correct differentiation of male gametophytic cell types. Regulates stem cell maintenance in Arabidopsis roots. Involved in the determination of cell cycle arrest in G1 phase after sucrose starvation. RBR1 is also involved in regulation of…	DNA endoreduplication, DNA-dependent DNA replication, G1/S transition of mitotic cell cycle, asymmetric cell division, cell fate specification, double fertilization forming a zygote and endosperm, embryo sac development, generative cell differentiation, leaf development, pollen development, regulation of DNA endoreduplication, regulation of cell cycle, regulation of cell division, regulation of c…
				5'R	CTAAAACGAGCTCAGCCGAACAC
381	EST	ACC Oxidase	ACC Oxidase	5'F	TTAGAGAAACTTGCGGAGGAG			At1g05010	Encodes 1-aminocyclopropane-1-carboxylate oxidase	MAPK cascade, cellular cation homeostasis, cellular response to fatty acid, defense response to bacterium, defense response to fungus, detection of biotic stimulus, divalent metal ion transport, ethylene biosynthetic process, jasmonic acid mediated signaling pathway, negative regulation of defense response, oxidation-reduction process, protein targeting to membrane, regulation of hydrogen peroxid…
				5'R	GGAGGCCACTAACTTTGTCATC
383	21785	Histone H3	Histone H3	5'F	GAGGTGTGAAGAAGCCCCATCGTT	CV03008B1G03.f1	DV114361	At1g09200	Histone superfamily protein; FUNCTIONS IN: DNA binding; INVOLVED IN: nucleosome assembly; LOCATED IN: chloroplast, nucleosome; 68414.m01027 histone H3 identical to histone H3 from Zea mays SP|P05203, Medicago sativa GI:166384, Encephalartos altensteinii SP|P08903, Pisum sativum SP|P02300; contains Pfam profile PF00125 Core histone H2A/H2B/H3/H4	cell proliferation, nucleosome assembly
				5'R	TAGCGCAAAGGTTAGTATCC
450	EST	PHYTOCHROME A/ ELONGATED HYPOCOTYL 8	PHYA/ HY8	5'F	GCTTGGTTGTTAATGCTTGTGC	CV03077B1C09.f1	DV148719	At1g09570	Light-labile cytoplasmic red/far-red light photoreceptor involved in the regulation of photomorphogenesis. It exists in two inter-convertible forms: Pr and Pfr (active) and functions as a dimer.The N terminus carries a single tetrapyrrole chromophore, and the C terminus is involved in dimerization. It is the sole photoreceptor mediating the FR high irradiance response (HIR). Major regulator in re…	circadian rhythm, detection of visible light, gravitropism, negative regulation of translation, peptidyl-histidine phosphorylation, photomorphogenesis, phototropism, protein-chromophore linkage, protein-tetrapyrrole linkage, red light signaling pathway, red or far-red light signaling pathway, red, far-red light phototransduction, regulation of transcription, DNA-dependent, response to arsenic-con…
				5'R	GCCCTATTGATCCCGAAAACCTC
451	22678	AIR12, AUXIN-INDUCED IN ROOT CULTURES 12	AIR12	5'F	GTCCGGCACACCTTTACTCAA	CV03137B2C11.f1	DV144882	At3g07390	isolated from differential screening of a cDNA library from auxin-treated root culture. sequence does not show homology to any known proteins and is predicted to be extracellular. 68416.m00881 auxin-responsive protein / auxin-induced protein (AIR12) identical (with 7 residue gap) to auxin-induced protein AIR12 GI:11357190 [Arabidopsis thaliana]	extracellular matrix organization, glucose catabolic process, lateral root morphogenesis, response to auxin stimulus auxin-responsive protein / auxin-induced protein (AIR12) [Arabidopsis thaliana]
				5'R	TTCCACCAATTCTTCCCTCTCC
456	25022	INDUCER OF CBF EXPRESSION 2	ICE2	5'F	TGGTGGTGATCAGAAAGGGAAGAA	CV03038B1F10.f1	DV124214	At1g12860	Encodes ICE2 (Inducer of CBF Expression 2), a transcription factor of the bHLH family that participates in the response to deep freezing through the cold acclimation-dependent pathway. Overexpression of ICE2 results in increased tolerance to deep freezing stress after cold acclimation.	regulation of transcription, response to freezing, guard mother cell differentiation
				5'R	CCGGGTAGGGAGAGTGGAAGTAGT
459	3977	ATMBF1C, MBF1C, MULTIPROTEIN BRIDGING FACTOR 1C	ethylene-responsive transciptional coactivator-like	5'F	CCCAAGGCAGTGAATCAGGCTCTC	CV03077A2D11.f1	DV148651	At3g24500	One of three genes in A. thaliana encoding multiprotein bridging factor 1, a highly conserved transcriptional coactivator. May serve as a bridging factor between a bZIP factor and TBP. Its expression is specifically elevated in response to pathogen infection, salinity, drought, heat, hydrogen peroxide, and application of abscisic acid or salicylic acid. Constitutive expression enhances the tolera…	ethylene mediated signaling pathway, positive regulation of transcription, DNA-dependent, protein folding, response to abscisic acid stimulus, response to endoplasmic reticulum stress, response to ethylene stimulus, response to heat, response to high light intensity, response to hydrogen peroxide, response to water deprivation, transcription, DNA-dependent ethylene-responsive transciptional coact…
				5'R	ACCGCTTTTCCGTTCTCATACTC
488	5547	DREB A-4	DREB A-4 / ERF38	5'F	CTTCATCTCAAAACAAGAACTCCA	CV03071A2D10.f1	DV146983	At2g35700	encodes a member of the DREB subfamily A-4 of ERF/AP2 transcription factor family. The protein contains one AP2 domain. There are 17 members in this subfamily including TINY. Thought to be involved in secondary cell wall metabolism.	regulation of transcription, DNA-dependent, secondary cell wall biogenesis
				5'R	GGGAAGCTTATCAATTAAATCAGG
503	19515	histone H4	histone H4	5'F	CAGGAAGAGGAAAGGGAGGAAAAG	CV03139A1G04.f1	DV145377	At1g07660	Histone superfamily protein; FUNCTIONS IN: DNA binding; INVOLVED IN: nucleosome assembly; LOCATED IN: plasma membrane, chloroplast; 68414.m00823 histone H4 identical to histone H4 from Lycopersicon esculentum GI:297150, Lolium temulentum SP|P02308, Acropora formosa GI:455652, Citrus jambhiri GI:16797797	nucleosome assembly
				5'R	CAACATCCATGGCAGTGACAGTCT
507	2234	gibberellin-regulated protein 2	gibberellin-regulated protein 2	5'F	ATTGTTGGAATGAAGATGCCTAAT	CV03019B2G08.f1	DV118270	At4g09610	GAST1 protein homolog 2 (GASA2); FUNCTIONS IN: molecular_function unknown; INVOLVED IN: response to gibberellin stimulus; LOCATED IN: endomembrane system; CONTAINS InterPro DOMAIN/s: Gibberellin regulated protein (InterPro:IPR003854); BEST Arabidopsis thaliana protein match is: GAST1 protein homolog 3 (TAIR:AT4G09600.1); 68417.m01580 gibberellin-regulated protein 2 (GASA2) / gibberellin-responsiv…	response to gibberellin stimulus gibberellin-regulated protein 2 (GASA2) / gibberellin-responsive protein 2 [Arabidopsis thaliana] sp|P46688|GAS2_ARATH Gibberellin-regulated protein 2 precursor pir||S60230 gibberellin-regulated protein GASA2 precursor - Arabidopsis thaliana gb|AAB06309.1| GAST1 protein homolog emb|CAB78084.1| gibberellin-regulated protein GASA2 precursor [Arabidopsis thaliana] em…
				5'R	GCACTTGAGTCTGCCATTGTG
509	15757	GIA-RGA-like gibberellin response modulator /DELLA	GIA-RGA-like gibberellin response modulator /DELLA	5'F	CGGGAATTATTTTCAACGACGAT	CV03121B2F01.f1	DV139116	At2g01570	Member of the VHIID/DELLA regulatory family. Contains homopolymeric serine and threonine residues, a putative nuclear localization signal, leucine heptad repeats, and an LXXLL motif. Putative transcriptional regulator repressing the gibberellin response and integration of phytohormone signalling. DELLAs repress cell proliferation and expansion that drives plant growth. The protein undergoes degra…	Golgi organization, floral organ morphogenesis, gibberellic acid mediated signaling pathway, glycolysis, hydrogen peroxide catabolic process, hyperosmotic response, hyperosmotic salinity response, jasmonic acid mediated signaling pathway, negative regulation of gibberellic acid mediated signaling pathway, negative regulation of seed germination, raffinose family oligosaccharide biosynthetic proce…
				5'R	CTGCGCAAGCTAACAGAGTATGG
510	EST	Cyclophilin DR066715	Cyp	5'F	AGCGGCAAGCCTCTCCATTACA	n/a	n/a	n/a	n/a	n/a
				5'R	TCACCACATCCATACCCTCAACAA
512	14209	oxidoreductase, 2OG-Fe(II) oxygenase family protein similar to gibberellin 20-oxidase	oxidoreductase, 2OG-Fe(II) oxygenase family protein similar to gibberellin 20-oxidase	5'F	CCTGGCATACATCTTCAAACACTG	CV03133A1F06.f1	DV143181	At4g21200	Encodes a protein with gibberellin 2-oxidase activity which acts specifically on C-20 gibberellins. 68417.m03065 oxidoreductase, 2OG-Fe(II) oxygenase family protein similar to gibberellin 20-oxidase from A. thaliana [gi:1109699], Phaseolis vulgaris [gi:2262201]; contains Pfam domain PF03171, 2OG-Fe(II) oxygenase superfamily	gibberellin metabolic process, oxidation-reduction process OSJNBa0019D11.23 [Oryza sativa (japonica cultivar-group)] emb|CAE03751.1| OSJNBa0019D11.23 [Oryza sativa (japonica cultivar-group)]
				5'R	CCTACACTGGAAATCACCCCTAAA
514	21243	ABA DEFICIENT 1, ABA1, ARABIDOPSIS THALIANA ABA DEFICIENT 1, ARABIDOPSIS THALIANA ZEAXANTHIN EPOXIDASE, ATABA1, ATZEP, IBS3, IMPAIRED IN BABA-INDUCED STERILITY 3, LOS6, LOW EXPRESSION OF OSMOTIC STRESS-RESPONSIVE GENES 6, NON-PHOTOCHEMICAL QUENCHING 2, NPQ2, ZEAXANTHIN EPOXIDASE, ZEP	ABA1	5'F	ACCTCCGAATTACCCTACTCACTT	CV03005A2F12.f1	DV113219	At5g67030	Encodes a single copy zeaxanthin epoxidase gene that functions in first step of the biosynthesis of the abiotic stress hormone abscisic acid (ABA). Mutants in this gene are unable to express female sterility in response to beta-aminobutyric acid, as wild type plants do.	abscisic acid biosynthetic process, metabolic process, myo-inositol hexakisphosphate biosynthetic process, oxidation-reduction process, response to heat, response to osmotic stress, response to red light, response to water deprivation, sugar mediated signaling pathway, xanthophyll biosynthetic process
				5'R	CATACATGTTCCAGGCTCACTAAA
518	9611	ATLEA4-5, LATE EMBRYOGENESIS ABUNDANT 4-5, LEA4-5	LEA 4-5	5'F	GTCAGCACACGATCCACTTCAGA	CV03009A1A02.f1	DV114474	At5g06760	Encodes LEA4-5, a member of the Late Embryogenesis Abundant (LEA) proteins which typically accumulate in response to low water availability conditions imposed during development or by the environment. Most of the diverse set of LEA proteins can be grouped according to properties such as high hydrophilicity and high content of glycine or other small amino acids in what has been termed hydrophilins…	embryo development, embryo development ending in seed dormancy, response to cold, response to osmotic stress, response to water deprivation, seed development
				5'R	CCTGCCTACACCGGATGAGTC
519	2260	HEAT SHOCK PROTEIN 18.2, HSP18.2	HSP 18.2	5'F	ACACCGGAGGCTCATATTTTTACA	CV03031A2F04.f1	DV122209	At5g59720	encodes a low molecular weight heat shock protein that contains the heat shock element in the promoter region. Expression is induced in response to heat shock.	heat acclimation, protein folding, response to heat, response to high light intensity, response to hydrogen peroxide
				5'R	CACAGCCACTTTAAGCACTCCATT
520	13449	BETA-TIP, BETA-TONOPLAST INTRINSIC PROTEIN	TIP3.2	5'F	TCTTGTTGAGGCTCGTTACCA	CV03057A1A04.f1	DV130420	At1g17810	beta-tonoplast intrinsic protein (beta-TIP) mRNA, complete Probable aquaporin TIP3.2 (Tonoplast intrinsic protein 3.2) (Beta-tonoplast intrinsic protein) (Beta-TIP) pir||B86313 hypothetical protein F2H15.4 - Arabidopsis thaliana gb|AAB84183.1| beta-tonoplast intrinsic protein [Arabidopsis thaliana] ref|NP_173223.1| major intrinsic family protein / MIP family protein [Arabidopsis thaliana] gb|AAF9…	transmembrane transport, transport, water transport
				5'R	TGCTCTTGCTGGATTCATTGA
521	15273	ARABIDOPSIS THALIANA TEXPANSIN 6, ATEXP6, ATEXPA6, ATHEXP ALPHA 1.8, EXPA6, EXPANSIN A6	EXP6	5'F	CTTCTGTCCACCTAACTTTGCTCA	CV03135A1G03.f1W	DV143922	At2g28950	Encodes an expansin. Naming convention from the Expansin Working Group (Kende et al, 2004. Plant Mol Bio). Involved in the formation of nematode-induced syncytia in roots of Arabidopsis thaliana.	Golgi organization, calcium ion transport, microtubule nucleation, plant-type cell wall loosening, plant-type cell wall modification involved in multidimensional cell growth, plant-type cell wall organization, response to salt stress, syncytium formation, unidimensional cell growth
				5'R	TGTTTGCTCCCTTTATGCTCACT
524	18370	E12A11, MFT, MOTHER OF FT AND TFL1	TFL1	5'F	TGGAGCTAAGCATGTCACGAA	CV03112B2F05.f1	DV135948	At1g18100	Encodes a member of the FT and TFL1 family of phosphatidylethanolamine-binding proteins. It is expressed in seeds and up-regulated in response to ABA. Loss of function mutants show decreased rate of germination in the presence of ABA. ABA dependent regulation is mediated by both ABI3 and ABI5. ABI5 promotes MFT expression, primarily in the radicle-hypocotyl transition zone and ABI3 suppresses it …	positive regulation of seed germination, response to abscisic acid stimulus, response to arsenic-containing substance
				5'R	GATAAAGCGATGAATTCCGACCAG
527	24631	RGL2_RGA-LIKE 2/DELLA	RGL2_RGA-LIKE 2/DELLA	5'F	CTTGAACGCCTTGAAACTGCTATG	CV03087B2B12.f1	DV152033	At1g14920	Similar to a putative transcription factor and transcriptional coactivators. Repressor of GA responses and involved in gibberellic acid mediated signaling. Member of the DELLA proteins that restrain the cell proliferation and expansion that drives plant growth. The protein undergoes degradation in response to GA via the 26S proteasome. GAI may be involved in reducing ROS accumulation in response …	floral organ morphogenesis, gibberellic acid mediated signaling pathway, hyperosmotic salinity response, jasmonic acid mediated signaling pathway, negative regulation of gibberellic acid mediated signaling pathway, negative regulation of seed germination, phloem transport, raffinose family oligosaccharide biosynthetic process, regulation of nitrogen utilization, regulation of reactive oxygen spec…
				5'R	ACCTCCGTCAATTGATTCTGTTCC
528	EST	REPRESSOR OF GA1 (DELLA)	RGA1	5'F	GAGGTGGAGACGGTGGCTGTAAAT	CV03044A2D10.f1	DV126133	At2g01570	Member of the VHIID/DELLA regulatory family. Contains homopolymeric serine and threonine residues, a putative nuclear localization signal, leucine heptad repeats, and an LXXLL motif. Putative transcriptional regulator repressing the gibberellin response and integration of phytohormone signalling. DELLAs repress cell proliferation and expansion that drives plant growth. The protein undergoes degra…	Golgi organization, floral organ morphogenesis, gibberellic acid mediated signaling pathway, glycolysis, hydrogen peroxide catabolic process, hyperosmotic response, hyperosmotic salinity response, jasmonic acid mediated signaling pathway, negative regulation of gibberellic acid mediated signaling pathway, negative regulation of seed germination, raffinose family oligosaccharide biosynthetic proce…
				5'R	CAACGTTGCATATCTGCCTTCCTA
529	EST	RGL2_RGA-LIKE 2/DELLA	RGL2_RGA-LIKE 2/DELLA	5'F	AGGCAATTATGGCTCCAAACC			At3g03450	Encodes a DELLA protein, a member of the GRAS superfamily of putative transcription factors. DELLA proteins restrain the cell proliferation and expansion that drives plant growth. Negative regulator of the response to GA in controlling seed germination. GA triggers the degradation of RGL2 protein in a process blocked by both proteasome inhibitors and serine/threonine phosphatase inhibitors. The p…	embryo development ending in seed dormancy, fatty acid catabolic process, floral organ morphogenesis, gibberellic acid mediated signaling pathway, gibberellin biosynthetic process, hyperosmotic salinity response, jasmonic acid mediated signaling pathway, negative regulation of gibberellic acid mediated signaling pathway, negative regulation of seed germination, raffinose family oligosaccharide bi…
				5'R	TAGAATCCGCAAAACTCGTTAGC
531	23095	SCARECROW-LIKE7 (DELLA)	SCL7	5'F	TCGGAAGAAGGAAAACAAGGAT	CV03103A2G05.f1	DV156745	At5g66770	Encodes a DELLA protein, a member of the GRAS superfamily of putative transcription factors. DELLA proteins restrain the cell proliferation and expansion that drives plant growth. Negative regulator of the response to GA in controlling seed germination. GA triggers the degradation of RGL2 protein in a process blocked by both proteasome inhibitors and serine/threonine phosphatase inhibitors. The p…	regulation of transcription
				5'R	TAAACGCTAGACGCAATAATGGT
533	1858	Delay of germination 1 (DOG1)	DOG1	5'F	CACCAAAATGACGAAGAAGAAGAT	CV03074B2A01.f1	DV147970	At3g14880	BEST Arabidopsis thaliana protein match is: transcription factor-related Tumor-related protein [Nicotiana glauca x Nicotiana langsdorffii]	response to karrikin
				5'R	TCCGGAAATGATGTCGTGAAA
545	23023	ABI1	ABI1	5'F	GGAATAATCGCCGTCGCAATCTCA	CV03079B2B09.f1	DV149413	At4g26080	Involved in abscisic acid (ABA) signal transduction. Negative regulator of ABA promotion of stomatal closure. 68417.m03755 protein phosphatase 2C ABI1 / PP2C ABI1 / abscisic acid-insensitive 1 (ABI1) nearly identical to SP|P49597 Protein phosphatase 2C ABI1 (EC 3.1.3.16) (PP2C) (Abscisic acid- insensitive 1) {Arabidopsis thaliana}	MAPK cascade, abscisic acid mediated signaling pathway, autophagy, cell communication, cell death, defense response to fungus, endoplasmic reticulum unfolded protein response, ethylene mediated signaling pathway, hyperosmotic salinity response, jasmonic acid mediated signaling pathway, negative regulation of abscisic acid mediated signaling pathway, negative regulation of defense response, negati…
				5'R	CCTCGCACGTGTCAATCTTCCATC
547	10420	AIB5	AIB5	5'F	CCGGGAGGAATGGTGGGTTTG	CV03110B1D03.f1	DV135150	At2g36270	Encodes a member of the basic leucine zipper transcription factor family, involved in ABA signalling during seed maturation and germination. The Arabidopsis abscisic acid (ABA)-insensitive abi5 mutants have pleiotropic defects in ABA response, including decreased sensitivity to ABA inhibition of germination and altered expression of some ABA-regulated genes. Comparison of seed and ABA-inducible v…	abscisic acid mediated signaling pathway, embryo development ending in seed dormancy, gibberellic acid mediated signaling pathway, gibberellin biosynthetic process, lipid storage, meristem structural organization, negative regulation of seed germination, photomorphogenesis, positive regulation of transcription, DNA-dependent, protein ubiquitination, regulation of flower development, regulation of…
				5'R	TGATCATCCTCCGTTGCCTCCTCT
548	22967	ALLENE OXIDE SYNTHASE, AOS, CYP74A, CYTOCHROME P450 74A, DDE2, DELAYED DEHISCENCE 2	AOS	5'F	CGGTGACTGCCTCCATCTCTGAAA	CV03058B1C08.f1	DV130939	At5g42650	Encodes a member of the cytochrome p450 CYP74 gene family that functions as an allene oxide synthase. This enzyme catalyzes dehydration of the hydroperoxide to an unstable allene oxide in the JA biosynthetic pathway. It shows a dual catalytic activity, the major one being a 13-AOS but also expressing a 9-AOS activity.	MAPK cascade, aromatic amino acid family metabolic process, cellular amino acid biosynthetic process, chlorophyll metabolic process, coenzyme biosynthetic process, defense response, defense response to bacterium, defense response to fungus, detection of biotic stimulus, epoxygenase P450 pathway, glucosinolate biosynthetic process, glycine catabolic process, indoleacetic acid biosynthetic process,…
				5'R	AGCAAAACGACGACCTGTGGATTA
550	3066	ARF2	ARF2	5'F	TGAAACATCCACCATACCTCGTC	CV03123B1D01.f1S	DV139725	At5g62000	Encodes an auxin response factor. Mutants have many defects including enlarged rosette leaves, reduced fertility, later senescence, hypocotyl elongation defects, enlarged seeds and enlarged cotyledons. May not mediate auxin effects. Increase in seed size due to increased cell proliferation. 68418.m07782 transcriptional factor B3 family protein / auxin-responsive factor, putative (ARF1) contains P…	floral organ abscission, fruit dehiscence, hydrogen peroxide catabolic process, leaf senescence, negative regulation of cell proliferation, negative regulation of transcription, DNA-dependent, ovule development, positive regulation of flower development, regulation of transcription, DNA-dependent, response to abscisic acid stimulus, response to hormone stimulus auxin response factor-like protein …
				5'R	GCTCTCCCCAAAATTAACTCTCAA
551	20229	ARABIDOPSIS EARLY METHIONINE-LABELLED 6, ATEM6, EARLY METHIONINE-LABELLED 6, EM6, GEA6, LATE EMBRYOGENESIS ABUNDANT 6	ATEM6	5'F	CAAGTCGATGAGTCCAAGTTCC	CV03026A2B08.f2	DV120450	At2g40170	Encodes a group 1 LEA gene that is activated by direct binding of ABI5 to its promoter and is involved in response to ABA. Is required for normal seed development. Involved in regulating the timing of dessication tolerance and rate of water loss during seed maturation.	acquisition of desiccation tolerance in seed, embryo development ending in seed dormancy, lipid storage, meristem structural organization, photomorphogenesis, protein ubiquitination, regulation of flower development, response to abscisic acid stimulus, response to freezing, seed development, seed dormancy process, seed germination, sugar mediated signaling pathway, terpenoid biosynthetic process,…
				5'R	CAAAAACATTACAAACACCCACTA
555	23405	CHS	CHS	5'F	TGAAATACCAAAACTAGGCAAAGA	CV03029A1G01.f1	DV121436	At5g13930	Encodes chalcone synthase (CHS), a key enzyme involved in the biosynthesis of flavonoids. Required for the accumulation of purple anthocyanins in leaves and stems. Also involved in the regulation of auxin transport and the modulation of root gravitropism.	auxin polar transport, chalcone biosynthetic process, flavonoid biosynthetic process, regulation of anthocyanin biosynthetic process, response to UV-B, response to gravity, response to jasmonic acid stimulus, response to oxidative stress, response to wounding
				5'R	ATCTCAGAACAAACCACAAGCACA
559	23565	DREB A-1 / DREB1A	DREB A-1 / DREB1A	5'F	AGAATTTGGCTGGGAACTTATC	CV03084A2E12.f1	DV150894	At4g25480	encodes a member of the DREB subfamily A-1 of ERF/AP2 transcription factor family (CBF3). The protein contains one AP2 domain. There are six members in this subfamily, including CBF1, CBF2, and CBF3. This gene is involved in response to low temperature and abscisic acid.	cold acclimation, regulation of transcription, DNA-dependent, response to cold, response to water deprivation
				5'R	TTCCTGCAATTTTCTTCACTTACA
560	13564	EIL3	EIL3	5'F	AGTGCTATTTGGTTGTGCGTGTTA	CV03098A2A02.f1	DV155525	At1g73730	Encodes a putative transcription factor involved in ethylene signalling. Isolated DNA binding domain has been shown to bind DNA in vitro. 68414.m08537 ethylene-insensitive3-like3 (EIL3) identical to ethylene-insensitive3-like3 (EIL3) GB:AF004215 [Arabidopsis thaliana] (Cell 89 (7), 1133-1144 (1997))	MAPK cascade, abscisic acid mediated signaling pathway, cell communication, cellular response to iron ion, defense response to fungus, endoplasmic reticulum unfolded protein response, ethylene mediated signaling pathway, hyperosmotic salinity response, intracellular signal transduction, jasmonic acid mediated signaling pathway, negative regulation of defense response, negative regulation of progr…
				5'R	TTTTTCGGTTTCTTTCCTCTTTG
561	6179	EIN2	EIN2	5'F	GTGATGAGTCGGGGATAGGGAATA	CV03104B2G08.f1	DV157274	At5g03280	Involved in ethylene signal transduction. Acts downstream of CTR1. Positively regulates ORE1 and negatively regulates mir164A,B,C to regulate leaf senescence. A maternally expressed imprinted gene. Mutations in ein2 block ethylene stimulation of flavonol synthesis. 68418.m00277 ethylene-insensitive 2 (EIN2) identical to EIN2 [Arabidopsis thaliana] gi|5231113|gb|AAD41076; member of the natural res…	auxin polar transport, cell death, cellular response to iron ion, cotyledon development, defense response by callose deposition in cell wall, defense response to bacterium, defense response to fungus, establishment of planar polarity, ethylene mediated signaling pathway, hormone-mediated signaling pathway, intra-Golgi vesicle-mediated transport, jasmonic acid and ethylene-dependent systemic resis…
				5'R	GCAGAAAGTTGGAGGCAGAAGC
562	3606	EIN4	EIN4	5'F	ATCAATGACGCAATGGAAATC	CV03126B1H01.f1	DV140836	At3g04580	Ethylene receptor, subfamily 2. Has serine kinase activity. 68416.m00486 ethylene receptor, putative (EIN4) similar to ethylene receptor GB:AAC31123 [Malus domestica], identical to putative ethylene receptor GB:AAD02485 [Arabidopsis thaliana]; Pfam HMM hit: response regulator receiver domain, signal C terminal domain	ethylene receptor neverripe [Lycopersicon esculentum] gb|AAD31397.1| ethylene receptor homolog [Lycopersicon esculentum]
				5'R	CGAGTAAACCCGAAATAGAACAGT
566	20985	ELONGATED HYPOCOTYL 5, HY5, REVERSAL OF THE DET PHENOTYPE 5, TED 5	HY5	5'F	ATTTCCAACTAATTCTCTGCCTTC	CV03105A2G05.f1	DV157454	At5g11260	Basic leucine zipper (bZIP) transcription factor. Nuclear localization. Involved in light-regulated transcriptional activation of G-box-containing promoters. Negatively regulated by Cop1. Although cytokinins do not appear to affect the gene's promoter activity, they appear to stabilize the protein. HY5 plays a role in anthocyanin accumulation in far-red light and blue light, but not in red light …	calcium-mediated signaling, chromosome organization, gibberellic acid mediated signaling pathway, mRNA export from nucleus, maintenance of meristem identity, photomorphogenesis, positive regulation of anthocyanin metabolic process, positive regulation of cell proliferation, positive regulation of circadian rhythm, positive regulation of transcription, DNA-dependent, post-translational protein mod…
				5'R	ATTTTCTTTATCAGCCGGAGTCC
569	20299	MYB44	MYB44	5'F	AGATGAAGCGTTACAGAGATTGGT	CV03050B2H11.f1	DV128413	At5g67300	Member of the R2R3 factor MYB gene family involved in mediating plant responses to a variety of abiotic stimiuli. 68418.m08486 myb family transcription factor contains PFAM profile: myb DNA binding domain PF00249	defense response to bacterium, defense response to fungus, regulation of jasmonic acid mediated signaling pathway, regulation of salicylic acid mediated signaling pathway, regulation of transcription, DNA-dependent, response to abscisic acid stimulus, response to auxin stimulus, response to cadmium ion, response to chitin, response to ethylene stimulus, response to gibberellin stimulus, response …
				5'R	GCATTTTCGCTTGAGAGTAGAGTT
570	12595	PAL1	PAL1	5'F	AATGGTTAAGCTTGGTGGTCA	CV03127B2D12.f1	DV141263	At2g37040	Encodes PAL1, a phenylalanine ammonia-lyase. Arabidopsis has four PALs: AT2G37040 (PAL1), AT3G53260 (PAL2), AT5G04230 (PAL3) and AT3G10340 (PAL4). 68415.m04544 phenylalanine ammonia-lyase 1 (PAL1) nearly identical to SP|P35510	L-phenylalanine catabolic process, biosynthetic process, cellular modified amino acid biosynthetic process, coumarin biosynthetic process, defense response, drought recovery, lignin catabolic process, phenylpropanoid biosynthetic process, phenylpropanoid metabolic process, pollen development, polyamine catabolic process, positive regulation of flavonoid biosynthetic process, response to UV-B, res…
				5'R	AAGATTCCGGCATTCAAAAAC
574	24069	PHOSPHOLIPASE D ALPHA 1, PLD, PLDALPHA1	PLDA1	5'F	CCCAAAGGAACTCTCGCTCAA	CV03072A1F03.f1	DV147241	At3g15730	Encodes phospholipase D alpha 1 (PLD alpha 1). Positive regulator of abscisic acid (ABA) mediated stomatal movements. PLD alpha 1 plays an important role in seed deterioration and aging in Arabidopsis.	Golgi organization, fatty acid metabolic process, gluconeogenesis, glycolysis, hyperosmotic response, positive regulation of abscisic acid mediated signaling pathway, regulation of stomatal movement, response to abscisic acid stimulus, response to cadmium ion, response to salt stress, response to temperature stimulus, root hair elongation, seed germination, water transport
				5'R	ATTCACCACTTTTCTTCACTTCAC
592	1762	ABA2	ABA2	5'F	TCCACTGCGATGTAAGAAACGAA	CV03042A2D10.f1	DV125452	At1g52340	Encodes a cytosolic short-chain dehydrogenase/reductase involved in the conversion of xanthoxin to ABA-aldehyde during ABA biosynthesis. Mutants are insensitive to sucrose and glucose. 68414.m05908 short-chain dehydrogenase/reductase (SDR) family protein similar to stem secoisolariciresinol dehydrogenase GI:13752458 from [Forsythia x intermedia]	abscisic acid biosynthetic process, metabolic process, proline biosynthetic process, regulation of abscisic acid biosynthetic process, response to fructose stimulus, response to heat, response to water deprivation, sugar mediated signaling pathway
				5'R	TTACTCCGACCTCCAAACAATCAC
593	5408	ARF1	ARF1	5'F	AGTAAGTTGTGAGCCCGAGAAATC	CV03019B1G07.f1	DV118178	At1g59750	Encodes a member of the auxin response factor family. ARFs bind to the cis element 5'-TGTCTC-3' ARFs mediate changes in gene expression in response to auxin. ARF's form heterodimers with IAA/AUX genes. ARF1 enhances mutant phenotypes of ARF2 and may act with ARF2 to control aspects of maturation and senescence.ARF1:LUC and 3xHA:ARF1 proteins have a half-life of ~3-4 hours and their degradation is…	DNA methylation, RNA interference, cell-cell signaling, chromatin silencing, leaf senescence, methylation-dependent chromatin silencing, negative regulation of transcription, DNA-dependent, production of miRNAs involved in gene silencing by miRNA, production of ta-siRNAs involved in RNA interference, regulation of transcription, DNA-dependent, response to auxin stimulus, response to hormone stimu…
				5'R	ATCATCCCCAACCATCATCATA
595	6969	ABI1	ABI1	5'F	CAGCAGGAGGCAAGATCATTAGTT	CV03008A2G11.f1	DV114280	At4g26080	Involved in abscisic acid (ABA) signal transduction. Negative regulator of ABA promotion of stomatal closure. 68417.m03755 protein phosphatase 2C ABI1 / PP2C ABI1 / abscisic acid-insensitive 1 (ABI1) nearly identical to SP|P49597 Protein phosphatase 2C ABI1 (EC 3.1.3.16) (PP2C) (Abscisic acid- insensitive 1) {Arabidopsis thaliana}	MAPK cascade, abscisic acid mediated signaling pathway, autophagy, cell communication, cell death, defense response to fungus, endoplasmic reticulum unfolded protein response, ethylene mediated signaling pathway, hyperosmotic salinity response, jasmonic acid mediated signaling pathway, negative regulation of abscisic acid mediated signaling pathway, negative regulation of defense response, negati…
				5'R	ATCCGTCAGCAGCATTTTTCTTAT
597	12591	AGAMOUS-LIKE 22, AGL22, SHORT VEGETATIVE PHASE, SVP	SVP	5'F	ACGGCTAGGCAGGTTACTTTCTCA	CV03125B2A12.f1	DV140506	At2g22540	Encodes a nuclear protein that acts as a floral repressor and that functions within the thermosensory pathway. SVP represses FT expression via direct binding to the vCArG III motif in the FT promoter.	MAPK cascade, callose deposition in cell wall, cell differentiation, cellular membrane fusion, floral meristem determinacy, floral whorl development, jasmonic acid mediated signaling pathway, leaf morphogenesis, maintenance of floral meristem identity, microsporogenesis, negative regulation of defense response, negative regulation of flower development, negative regulation of transcription, DNA-d…
				5'R	GATGGCTTTTCTCTGCAACTTCCT
598	7731	DREB A-1 / DREB1D	DREB A-1 / DREB1D	5'F	CCTCTTATTCTCCGGTATCTGATG	CV03094A1F01.f1	DV154159	At5g51990	encodes a member of the DREB subfamily A-1 of ERF/AP2 transcription factor family (CBF4). The protein contains one AP2 domain. There are six members in this subfamily, including CBF1, CBF2, and CBF3. This gene is involved in response to drought stress and abscisic acid treatment, but not to low temperature.	regulation of transcription, DNA-dependent
				5'R	AACACGCCGACTTTCCTCTCAA
605	17143	ABA1	ABA1	5'F	CCATTCTTCGGCGTGACATTTAC	CV03055A2A05.f1	DV129848	At5g67030	Encodes a single copy zeaxanthin epoxidase gene that functions in first step of the biosynthesis of the abiotic stress hormone abscisic acid (ABA). Mutants in this gene are unable to express female sterility in response to beta-aminobutyric acid, as wild type plants do. 68418.m08450 zeaxanthin epoxidase (ZEP) (ABA1) identical to GI:9857296 AtABA1; controls Pfam profiles PF01360: Monooxygenase and…	abscisic acid biosynthetic process, metabolic process, myo-inositol hexakisphosphate biosynthetic process, oxidation-reduction process, response to heat, response to osmotic stress, response to red light, response to water deprivation, sugar mediated signaling pathway, xanthophyll biosynthetic process
				5'R	ATTGCAGCCATTCTAGCCATTCC
609	9936	ATCIPK14, ATSR1, CBL-INTERACTING PROTEIN KINASE 14, CIPK14, PKS24, SERINE/THREONINE PROTEIN KINASE 1, SNF1-RELATED PROTEIN KINASE 3.15, SNRK3.15, SOS2-LIKE PROTEIN KINASE 24, SR1	ATSR1	5'F	CATTTATGGTTACCGATTTAGGA	CV03123A2A09.f1	DV139610	At5g01820	Encodes a CBL-interacting serine/threonine protein kinase. unknown protein [Arabidopsis thaliana] gb|AAK25899.1| unknown protein [Arabidopsis thaliana] dbj|BAB11737.1| serine/threonine protein kinase [Arabidopsis thaliana] emb|CAB82752.1| putative protein [Arabidopsis thaliana] ref|NP_195802.1| CBL-interacting protein kinase 14 (CIPK14) [Arabidopsis thaliana] gb|AAK16689.1| CBL-interacting protei…	calcium-mediated signaling, protein phosphorylation, signal transduction, stomatal movement
				5'R	AACCCTCCCTTCATCACTTTC
612	5408	ARF1	ARF1	5'F	AGTAAGTTGTGAGCCCGAGAAATC	CV03019B1G07.f1	DV118178	At1g59750	Encodes a member of the auxin response factor family. ARFs bind to the cis element 5'-TGTCTC-3' ARFs mediate changes in gene expression in response to auxin. ARF's form heterodimers with IAA/AUX genes. ARF1 enhances mutant phenotypes of ARF2 and may act with ARF2 to control aspects of maturation and senescence.ARF1:LUC and 3xHA:ARF1 proteins have a half-life of ~3-4 hours and their degradation is…	DNA methylation, RNA interference, cell-cell signaling, chromatin silencing, leaf senescence, methylation-dependent chromatin silencing, negative regulation of transcription, DNA-dependent, production of miRNAs involved in gene silencing by miRNA, production of ta-siRNAs involved in RNA interference, regulation of transcription, DNA-dependent, response to auxin stimulus, response to hormone stimu…
				5'R	ATCATCCCCAACCATCATCATA
613	851	SLY1	SLY1	5'F	CCTGGATTCGTTAATTTGGATGAA	CV03093A1A07.f1	DV153766	At4g24210	F-box protein that is involved in GA signaling. Regulates seed germination. Component of E3 ubiquitin complex. Interacts with DELLA proteins. 68417.m03475 F-box family protein / SLEEPY1 protein contains Pfam PF00646: F-box domain; similar to F-box protein Fbx8 (GI:6164735) [Homo sapiens]; identified as SLEEPY1 in McGinnis, et al, Plant Cell (2003) 15: 1120-1130.	abscisic acid mediated signaling pathway, endoplasmic reticulum unfolded protein response, ethylene mediated signaling pathway, intracellular signal transduction, negative regulation of ethylene mediated signaling pathway, phosphorelay signal transduction system, regulation of transcription, DNA-dependent, signal transduction floral organ morphogenesis, gibberellic acid mediated signaling pathway…
				5'R	TTCGAAGCCCTGGAATTAGATTG
616	10213	SPY	SPY	5'F	CGCCAAAAACGAAGATGAATA	CV03041A1B09.f1	DV125005	At3g11540	Encodes a N-acetyl glucosamine transferase that may glycosylate other molecules involved in GA signaling. Contains a tetratricopeptide repeat region, and a novel carboxy-terminal region. SPY acts as both a repressor of GA responses and as a positive regulation of cytokinin signalling. SPY may be involved in reducing ROS accumulation in response to stress. 68416.m01407 gibberellin signal transduct…	RNA interference, RNA processing, cytokinin mediated signaling pathway, gibberellic acid mediated signaling pathway, methylation-dependent chromatin silencing, mitotic cell cycle, negative regulation of gibberellic acid mediated signaling pathway, nuclear-transcribed mRNA catabolic process, positive regulation of transcription, DNA-dependent, post-translational protein modification, regulation of…
				5'R	GTGGGGTCGTCTACTAAAAATGTG
626	693	GAPC-2, GAPC2, GLYCERALDEHYDE-3-PHOSPHATE DEHYDROGENASE C-2, GLYCERALDEHYDE-3-PHOSPHATE DEHYDROGENASE C2	GAPDH_1	5'F	ACAGCAGGTCCTCTATCTTTGA	CV03040B2B12.f1	DV124920	At1g13440	glyceraldehyde-3-phosphate dehydrogenase C2 (GAPC2); FUNCTIONS IN: copper ion binding, glyceraldehyde-3-phosphate dehydrogenase activity, zinc ion binding; INVOLVED IN: response to oxidative stress, response to cadmium ion, gluconeogenesis, defense response to bacterium, glycolysis;	Golgi organization, cytoskeleton organization, defense response to bacterium, gluconeogenesis, glucose metabolic process, glucosinolate biosynthetic process, glycolysis, hyperosmotic response, isopentenyl diphosphate biosynthetic process, mevalonate-independent pathway, oxidation-reduction process, pentose-phosphate shunt, proteasomal protein catabolic process, regulation of transport, response t…
				5'R	TTGCAACATATGGAAATCTGAA
634	10292	SAND family	SAND family	5'F	AGGGCAACACAGACTACAAAATG	CV03067B2A12.f1	DV145812	At2g28390	SAND family protein; LOCATED IN: chloroplast; EXPRESSED IN: 25 plant structures; EXPRESSED DURING: 14 growth stages; CONTAINS InterPro DOMAIN/s: Vacuolar fusion protein MON1 (InterPro:IPR004353); Has 753 Blast hits to 594 proteins in 226 species: Archae - 6; Bacteria - 38; Metazoa - 289; Fungi - 213; Plants - 47; Viruses - 3; Other Eukaryotes - 157 (source: NCBI BLink).	calcium ion transport, cellular zinc ion homeostasis, response to nematode
				5'R	ATAAAGTTCGAAATCTGGGGTGAC
637	15747	F-box family	F-box family	5'F	TTCTCAGCTCCGGCAAATACAG	CV03119A1B02.f1	DV138078	At5g15710	Galactose oxidase/kelch repeat superfamily protein; CONTAINS InterPro DOMAIN/s: F-box domain, cyclin-like (InterPro:IPR001810), Galactose oxidase/kelch, beta-propeller (InterPro:IPR011043), F-box associated interaction domain (InterPro:IPR017451), Kelch-type beta propeller (InterPro:IPR015915); BEST Arabidopsis thaliana protein match is: F-box family protein	biological_process
				5'R	TTCAATCTCAAACCCCATCACAAT
639	1762	ABA2	ABA2	5'F	TCCACTGCGATGTAAGAAACGAA	CV03042A2D10.f1	DV125452	At1g52340	Encodes a cytosolic short-chain dehydrogenase/reductase involved in the conversion of xanthoxin to ABA-aldehyde during ABA biosynthesis. Mutants are insensitive to sucrose and glucose. 68414.m05908 short-chain dehydrogenase/reductase (SDR) family protein similar to stem secoisolariciresinol dehydrogenase GI:13752458 from [Forsythia x intermedia]	abscisic acid biosynthetic process, metabolic process, proline biosynthetic process, regulation of abscisic acid biosynthetic process, response to fructose stimulus, response to heat, response to water deprivation, sugar mediated signaling pathway
				5'R	TTACTCCGACCTCCAAACAATCAC
641	22957	ARR2, Type B Arabidopsis response regulators (ARRs) are transcription factors. Type A or C ARRs interfere with cytokinin signaling through as yet unknown means.	ARR2	5'F	AGGGGCAAAATAGTAAGCAAATGA	CV03055A1D11.f1	DV129805	At4g16110	Encodes a pollen-specific transcription factor involved in the expression of nuclear genes for components of mitochondrial complex I in Arabidopsis. Acts in concert with other type-B ARRs in the cytokinin signaling pathway. AHK3 mediates cytokinin-induced phosphorylation of ARR2 on the Asp-80 residue. This phosphorylation plays a positive role of ARR2 in cytokinin-mediated control of leaf longevi…	circadian rhythm, cytokinin mediated signaling pathway, ethylene mediated signaling pathway, leaf senescence, phosphorelay signal transduction system, regulation of anthocyanin metabolic process, regulation of seed germination, regulation of shoot system development, regulation of stomatal movement, regulation of transcription, DNA-dependent, response to cytokinin stimulus, response to ethylene s…
				5'R	GAATTATACCCCGTCCCTCGTC
642	20325	CYP71A13, CYTOCHROME P450, FAMILY 71, SUBFAMILY A, POLYPEPTIDE 13	CYP71A13	5'F	CCCGAAGAAGAAGAAGAAGTAGAA	CV03058A1G12.f1W	DV130813	At2g30770	putative cytochrome P450	MAPK cascade, camalexin biosynthetic process, defense response to bacterium, defense response to fungus, detection of bacterium, detection of biotic stimulus, induced systemic resistance, jasmonic acid mediated signaling pathway, negative regulation of defense response, protein targeting to membrane, regulation of defense response, regulation of hydrogen peroxide metabolic process, regulation of …
				5'R	TCGATGGATCCGTGAAAGAAG
654	23732	ATRAR1, PBS2, PPHB SUSCEPTIBLE 2, RAR1, REQUIRED FOR MLA12 RESISTANCE 1, RPR2	PBS2	5'F	CCTCGACAGCTACCACAACAAACT	CV03135A1A03.f1	DV143853	At5g51700	Encodes a resistance signalling protein with two zinc binding (CHORD) domains that are highly conserved across eukaryotic phyla. Mutant has reduced RPS5 and RPM1 mediated resistance. Potentially involved in transduction of R gene mediated disease resistance. Required for R protein accumulation.	defense response, defense response to bacterium, defense response to bacterium, incompatible interaction, defense response to fungus, incompatible interaction, plant-type hypersensitive response, protein stabilization, respiratory burst involved in defense response
				5'R	CATCACAGCACTTCCACCCTCTTA
