# Supplementary material for: The resemblance and disparity of gene expression in dormant and non-dormant seeds and crown buds of leafy spurge (Euphorbia esula)
Source: BMC Plant Biol. 2014 Aug 12;14:216. doi: 10.1186/s12870-014-0216-4 (PMC4256794; doi:10.1186/s12870-014-0216-4)
Supplement: Additional file 2: Table S2. — Melting point temperatures and DNA bands for 201 amplicons. [file 12870_2014_216_MOESM2_ESM.xlsx]

## Sheet: Melting point Temp
Melting point temperatures (Tm1 andf Tm2) for 201 gene amplicons.
The qualities of these amplicons were verified in agarose gels (Gel1 - Gel4). Lane number and its corresponding primer pair and CT value in each gel is also provided.
Lane number	Primer number	Gel number	CT value	Tm1	Tm2
1	379	1	24	75.98
2	380	1	27.51	77.37
3	381	1	24.83	77.1
4	383	1	20.81	80.33
5	450	1	23.24	78.82
6	451	1	28	82.48
7	456	1	25.23	79.14
8	459	1	22.01	82.49
9	488	1	26.55	79.31
10	503	1	19.1	79.75
11	507	1	22.29	79.7
12	509	1	24.52	78.71
13	510	1	18.5	80.54
14	512	1	27.05	77.88
15	514	1	25.25	75.4
16	518	1	26.1	83.74
17	519	1	20.76	78.11
18	520	1	19	79.59
19	521	1	19.68	80.99
20	524	1	25.48	80.34
21	527	1	25.13	78.73
22	528	1	23.67	79.99
23	529	1	30.2	77.08
24	531	1	30.44	77.58
25	533	1	23.17	82.03
26	545	1	29.14	76.97	80.11
27	547	1	23.86	83.24
28	548	1	24.83	77.06
29	550	1	23.29	79.85
30	551	1	26.12	74.5
31	555	1	23.54	82.42
32	559	1	28.08	81.2
33	560	1	27.54	79.68
34	561	1	23.9	78.89
35	562	1	28.29	77.11
36	566	1	26.59	80.73
37	569	1	23.73	79.69
38	570	1	26.23	82.03
39	574	1	21.28	77.02
40	592	1	24.72	72.87	79.6
41	593	1	24.52	79.48
42	595	1	25.82	76.97
43	597	1	22.56	78.18
44	598	1	25.91	72.19	80.31
45	605	1	24.8	81.14
46	609	1	25.81	70.32	77.35
47	612	1	25.3	79.03
48	613	1	25.2	81.65
49	616	1	24.69	78.15
50	626	1	19.97	78.4
51	634	1	25.01	76.32
52	637	1	30.82	82.26
53	639	1	24.47	79.75
54	641	1	26.95	80.51
55	642	1	27.66	78.86
56	654	1	24.44	78.05
57	MD-020	2	25.69	79.39
58	MD-027	2	31.53	75.32
59	MD-033	2	25.23	78.75
60	MD-035	2	24.67	80.09
61	MD-040	2	25.31	78.07
62	MD-041	2	35.53	76.26	83.9
63	MD-044	2	25.21	77.89
64	MD-048	2	28.42	76.38
65	MD-053	2	26.19	78.79
66	MD-056	2	28.94	77.4
67	MD-057	2	23.43	77.37
68	MD-058	2	25.89	78.58
69	MD-062	2	32.45	77.61
70	MD-066	2	27.79	76.52
71	MD-069	2	25.02	77.58
72	MD-070	2	25.61	77.29
73	MD-077	2	24.14	76.69
74	MD-078	2	27.34	76.42
75	MD-079	2	24.21	79.29
76	MD-084	2	28.81	77.6
77	MD-085	2	27.72	80.77
78	MD-086	2	26.13	78.89
79	MD-087	2	26.49	74.36
80	MD-089	2	23.72	77.86
81	MD-090	2	27.16	76.73
82	MD-093	2	24.71	77.47
83	MD-094	2	26.43	76.5
84	MD-095	2	34.35	77.83	81.86
85	MD-096	2	33.2	72.27	78.15
86	MD-097	2	25.55	82.33
87	MD-099	2	25.99	75.91
88	MD-100	2	27.71	74.55	79.87
89	MD-102	2	27.63	82.13
90	MD-103	2	30.9	78.94
91	MD-104	2	32.07	74.66
92	MD-108	2	22.06	82.5
93	MD-109	2	24.03	81.93
94	MD-110	2	25.87	77.37
95	MD-115	2	27.48	77.28
96	MD-116	2	30.91	77.68
97	MD-117	2	27.47	77.41
98	MD-125	2	21.62	78.63
99	MD-127	2	22.69	79.83
100	MD-134	2	24.55	80.83	83.99
101	MD-138	2	23.84	81.05
102	MD-141	2	25.59	79.28
103	MD-147	2	24.64	75.92
104	MD-150	2	26.48	81.48
105	MD-152	2	26.79	81.47
106	MD-155	2	33.79	73.92
107	MD-156	2	29.65	72.92
108	MD-157	2	27.46	78.78
109	MD-159	2	27.06	78.83
110	MD-160	2	29.16	76.03
111	MD-161	2	25.49	77.19
112	MD-162	2	24.95	78.64
113	MD-163	3	25.23	76.36
114	MD-165	3	29.82	76.39
115	MD-166	3	32.33	79.56
116	MD-167	3	25.94	77.92
117	MD-168	3	29.87	75.14
118	MD-169	3	35.52	76.18
119	MD-171	3	23.06	78.34
120	MD-172	3	25.31	77
121	MD-173	3	29.11	79.1	81.87
122	MD-174	3	24.47	79.03
123	MD-176	3	31.13	77.1
124	MD-177	3	31.04	80.26
125	MD-181	3	25.27	76.3
126	MD-182	3	25.66	76.86
127	MD-184	3	27.6	82.93
128	MD-185	3	27.06	78.84
129	MD-186	3	27.52	76.29
130	MD-187	3	26.94	76.43
131	MD-188	3	23.97	78.15
132	MD-189	3	25.55	76.85
133	MD-190	3	24.07	77.41
134	MD-191	3	23.58	76.36
135	MD-193	3	21.67	81.71
136	MD-194	3	22.29	77.48
137	MD-195	3	23.11	79.79
138	MD-196	3	22.59	78.65
139	MD-197	3	23.62	78.91
140	MD-198	3	23.87	77.42
141	MD-199	3	23.73	79.61
142	MD-200	3	23.84	79.23
143	MD-201	3	23.31	80.12
144	MD-202	3	26.25	75.95
145	MD-203	3	27.04	77.77
146	MD-204	3	27.81	72.71	76.55
147	MD-205	3	24.17	77.51
148	MD-206	3	25.3	79.1
149	MD-207	3	29.08	79.48
150	MD-208	3	24.67	76.53
151	MD-209	3	32.52	70.1	75.06
152	MD-211	3	21.5	77.3
153	MD-212	3	24.01	79.33
154	MD-213	3	24.58	79.32
155	MD-214	3	23.92	78.77
156	MD-215	3	25.88	76.73
157	MD-216	3	26.46	78.67
158	MD-217	3	24.66	78.06
159	MD-218	3	22.66	79.99
160	MD-219	3	23.67	74.6
161	MD-220	3	23.63	76.24
162	MD-221	3	23.11	77.8
163	MD-222	3	29.94	75.66
164	MD-224	3	22.22	79.78
165	MD-226	3	26.9	78.87
166	MD-228	3	25.75	77.83
167	MD-229	3	22.17	78.77
168	MD-230	3	24.74	75.06
169	MD-231	4	25.86	75.71
170	MD-232	4	22.82	76.06
171	MD-233	4	27.23	76.17
172	MD-236	4	26.27	78.29
173	MD-237	4	26.06	79.99
174	MD-238	4	25.6	80.21
175	MD-239	4	27.6	78.31
176	MD-240	4	27.78	78.69
177	MD-241	4	28.89	70.49	75.56
178	MD-242	4	28.65	76.41
179	MD-243	4	27.49	73.68	77.29
180	MD-244	4	25.21	76.74
181	MD-245	4	24.15	79.13
182	MD-246	4	22.84	78.58
183	MD-247	4	24.3	78.63
184	MD-248	4	24.53	79.28
185	MD-249	4	22.64	81.48
186	MD-250	4	23.74	77.53
187	MD-251	4	25.56	78.23
188	MD-252	4	24.2	76.98
189	MD-255	4	24.97	78.76
190	MD-256	4	23.8	78.45
191	MD-257	4	25.56	79.29
192	MD-258	4	28.01	77.68
193	MD-259	4	25.97	79.92
194	MD-260	4	26.75	77.86
195	MD-261	4	29.94	76.05
196	MD-262	4	26.55	76.93
197	MD-263	4	29.16	73.84
198	MD-264	4	23.19	79.47
199	MD-265	4	32.62	69.77	73.38
200	MD-266	4	27.11	75.93
201	MD-267	4	26.19	76.42

## Sheet: Gel 1
Amplicons in Gel 1
Lane number and its corresponding primer pair, gene name, and DNA size is provided at the Table.
	Size (bp)	204	205	226	237	295	254	286	275	284	258	288	282	295	283	299	286	252	254	269	265	263	289	294	253	252	297	252	274
	Gene	Cullin	RB	ACC Oxidase	Histone H3	phytochrome A	auxin-responsive protein	ICE1	ethylene-responsive transciptional coactivator-like	transcription factor DREBIII-1	histone H4	gibberellin-regulated protein 2	GIA-RGA-like gibberellin response modulator /DELLA	Cyclophilin DR066715	oxidoreductase, 2OG-Fe(II) oxygenase family protein similar to gibberellin 20-oxidase	zeaxanthin epoxidase (ZEP) (ABA1)	late embryogenesis abundant group 1 domain-containing protein	cytosolic class I small heat-shock protein HSP17.5	Probable aquaporin TIP3.2 (Tonoplast intrinsic protein 3.2)	alpha-expansin precursor	flowering locus T like protein	RGL2_RGA-LIKE 2/DELLA	RGA1_REPRESSOR OF GA1-3/DELLA	RGL2_RGA-LIKE 2/DELLA	scarecrow transcription factor/DELLA	Delay of germination 1 (DOG1)	ABI1	AIB5	AOS
	Primer #	379	380	381	383	450	451	456	459	488	503	507	509	510	512	514	518	519	520	521	524	527	528	529	531	533	545	547	548
	Lane #	1	2	3	4	5	6	7	8	9	10	11	12	13	14	15	16	17	18	19	20	21	22	23	24	25	26	27	28
	Lane #	29	30	31	32	33	34	35	36	37	38	39	40	41	42	43	44	45	46	47	48	49	50	51	52	53	54	55	56
	Primer #	550	551	555	559	560	561	562	566	569	570	574	592	593	595	597	598	605	609	612	613	616	626	634	637	639	641	642	654
	Gene	ARF2	ATEM6	CHS	DREB1A	EIL3	EIN2	EIN4	HY5	MYB4	PAL1	PLDA1	ABA2	ARF1	ABI1	SVP	CBF4/DREB1D	ABA1	ATSR1	ARF1	SLY1	SPY	GAPDH_1	SAND family	F-box family	ABA2	ARR2, Type B Arabidopsis response regulators (ARRs) are transcription factors. Type A or C ARRs interfere with cytokinin signaling through as yet unknown means.	CYP71A13	PBS2
	Size (bp)	262	161	279	266	278	259	276	247	283	261	263	276	265	258	277	297	286	278	265	?	297	219	298	254	276	271	289	300

## Sheet: Gel 2
Amplicons in Gel 2
Lane number and its corresponding primer pair, gene name, and DNA size is provided at the Table.
	Size (bp)	297	253	285	297	325	315	253	277	253	272	289	311	347		287	261	309	243	324	257	298	265	241	210	282	271	258	349
	Gene	GAI/RGA2	AGL7/AP1	MAF3	GAI/RGA2	COI1	COP1	EIN1/ETR1	HY5	ATMYC2, F6N18.4, F6N18_4, JAI1, JASMONATE INSENSITIVE 1, JIN1, MYC2, RD22BP1, ZBF1	PIE1	RD22	SLY1	CCA1	PIE1	TB1	TB1	CDC2A	CYCD3;1	CDC2B	EIN4	DREB2A	PIF3	PIF3	COP9	GPA1	ABH1	ABI1	ABI1
	Primer #	MD-020	MD-027	MD-033	MD-035	MD-040	MD-041	MD-044	MD-048	MD-053	MD-056	MD-057	MD-058	MD-062	MD-066	MD-069	MD-070	MD-077	MD-078	MD-079	MD-084	MD-085	MD-086	MD-087	MD-089	MD-090	MD-093	MD-094	MD-095
	Lane #	57	58	59	60	61	62	63	64	65	66	67	68	69	70	71	72	73	74	75	76	77	78	79	80	81	82	83	84
	Lane #	85	86	87	88	89	90	91	92	93	94	95	96	97	98	99	100	101	102	103	104	105	106	107	108	109	110	111	112
	Primer #	MD-096	MD-097	MD-099	MD-100	MD-102	MD-103	MD-104	MD-108	MD-109	MD-110	MD-115	MD-116	MD-117	MD-125	MD-127	MD-134	MD-138	MD-141	MD-147	MD-150	MD-152	MD-155	MD-156	MD-157	MD-159	MD-160	MD-161	MD-162
	Gene	ABI1	ABI5	ACO1	CONTROL	ACS10	ACS10	ACS8	CHS	CHS	ERA1	MAX1	MAX1	MAX2	SAM2	SMT2	ERF B-1 / ERF12	ERF B-3 / ERF1	ERF B-6 / SHINE3	ERF B-4 / ABR1	DREB A-4 / TINY2	DREB A-5 / DREB26	FT***	AAC2	AAO3	ABCB1	ABCB19	ABCB2	AHAS
	Size (bp)	227	300	254		274	260	282	271	227	204	237	225	250	311	211	290	253	260	257	287	221	N/A	279	237	216	184	262	217

## Sheet: Gel 3
Amplicons in Gel 3
Lane number and its corresponding primer pair, gene name, and DNA size is provided at the Table.
	Size (bp)	237	275	223	296	289	282	225	206	281	238	245	289	242	247	263	240	200	269	229	298	293	249	245	219	222	287	260	275
	Gene	AHP1	ARF10	ARF16	ARF4	ARF5	ARF6	ARF8	ARF9	ARR1	ARR3	ATABCG40	ATLEA5	AXR4	AXR4	CKX5	CKX7	CM1	CM1	CP1	CTR1	CUL1	CYP707A1	DHS1	DHS1	DHS2	EBF1	EIN3	EMB1144
	Primer #	MD-163	MD-165	MD-166	MD-167	MD-168	MD-169	MD-171	MD-172	MD-173	MD-174	MD-176	MD-177	MD-181	MD-182	MD-184	MD-185	MD-186	MD-187	MD-188	MD-189	MD-190	MD-191	MD-193	MD-194	MD-195	MD-196	MD-197	MD-198
	Lane #	113	114	115	116	117	118	119	120	121	122	123	124	125	126	127	128	129	130	131	132	133	134	135	136	137	138	139	140
	Lane #	141	142	143	144	145	146	147	148	149	150	151	152	153	154	155	156	157	158	159	160	161	162	163	164	165	166	167	168
	Primer #	MD-199	MD-200	MD-201	MD-202	MD-203	MD-204	MD-205	MD-206	MD-207	MD-208	MD-209	MD-211	MD-212	MD-213	MD-214	MD-215	MD-216	MD-217	MD-218	MD-219	MD-220	MD-221	MD-222	MD-224	MD-226	MD-228	MD-229	MD-230
	Gene	EPSPS	EPSPS	EPSPS	EPSPS	ETO1	ETO1	ETR2	ETR2	GA1	GA20OX1	GA2OX4	GH3.1	GID1B	GID1B	GID1C	HK2	HK3	IAA13	IAA16	IAA26	IAA3	IAA7	IAA8	IBR1	ILR1	LAX2	LEA14	MAPK6
	Size (bp)

## Sheet: Gel 4
Amplicons in Gel 4
Lane number and its corresponding primer pair, gene name, and DNA size is provided at the Table.
	Size (bp)	256	219	163	224	265	250	241	269	240	221	299	295	271	210	288	264	300	223	274	200	204	244	177	290	296	299	231	299
	Gene	MEE32	MKK9	NCED3	NIT4	PID	PID	PIN3	PIN3	PIN8	PIN8	RCAR1	RCAR3	RTE1	RUB1	SEN1	SK1	SKP1	SNRK2.3	SNRK2.6	SNRK2.6	TIR1	TRP2	TRP2	TRP4	TRP4	TRP6	UGT73C1	UGT74E2
	Primer #	MD-231	MD-232	MD-233	MD-236	MD-237	MD-238	MD-239	MD-240	MD-241	MD-242	MD-243	MD-244	MD-245	MD-246	MD-247	MD-248	MD-249	MD-250	MD-251	MD-252	MD-255	MD-256	MD-257	MD-258	MD-259	MD-260	MD-261	MD-262
	Lane #	169	170	171	172	173	174	175	176	177	178	179	180	181	182	183	184	185	186	187	188	189	190	191	192	193	194	195	196
	Lane #	197	198	199	200	201
	Primer #	MD-263	MD-264	MD-265	MD-266	MD-267
	Gene	YUC4	Aux eff car FP At5g01991	Aux eff car FP At1g71091	Aux eff car FP At5g65981	Aux eff car FP At1g76521
	Size (bp)	127	180	182	279	181

## Sheet: Melting point Curves
Melting point curves for CBF4/DREB1D and ATSR1.
Melting point curves show a migration in amplicon sizes under different phases of dormancy or in different organs. Each graph is the combined results of 3 biological and 3 technical replicates (total 9 curves). "All" is the combined results of all samples.
		CBF4/DREB1D (598, lane 44)					ATSR1 (609, lane 46)					COP1 (MD-041, lane 62)
Para
2d-growth
Endo
Eco
1d C
21d C
21d C + 2d A
All
