# Supplementary material for: The resemblance and disparity of gene expression in dormant and non-dormant seeds and crown buds of leafy spurge (Euphorbia esula)
Source: BMC Plant Biol. 2014 Aug 12;14:216. doi: 10.1186/s12870-014-0216-4 (PMC4256794; doi:10.1186/s12870-014-0216-4)
Supplement: Additional file 3: Table S3. — Differentially-expressed genes within buds and seeds for the 201 genes by qRT-PCR. [file 12870_2014_216_MOESM3_ESM.xlsx]

## Sheet: 1dC vs 21dC
target	p	property	comparison	ratio	95% ci low	95% ci high	value	mean	95% value ci low	95% value ci high	datapoints
MD-256	0.002024	Treatment	1dC / 21dC	3.491	3.09	3.943
							1dC	2.214	1.923	2.548	3
							21dC	0.634	0.56	0.718	3
MD-257	0.002617	Treatment	1dC / 21dC	4.498	3.896	5.193
							1dC	2.452	2.059	2.921	3
							21dC	0.545	0.487	0.61	3
518	0.003286	Treatment	1dC / 21dC	11.16	8.048	15.476
							1dC	836.766	619.156	1130.86	3
							21dC	74.978	50.704	110.874	3
642	0.006937	Treatment	1dC / 21dC	14.423	8.996	23.123
							1dC	163.47	106.575	250.739	3
							21dC	11.334	6.431	19.974	3
MD-161	0.009068	Treatment	1dC / 21dC	2.924	2.537	3.37
							1dC	1.502	1.392	1.62	3
							21dC	0.514	0.434	0.607	3
520	0.009093	Treatment	1dC / 21dC	4.929	3.534	6.876
							1dC	5149.26	3840.18	6904.59	3
							21dC	1044.62	699.21	1560.66	3
551	0.01447	Treatment	1dC / 21dC	7.67	4.432	13.272
							1dC	275.428	148.158	512.024	3
							21dC	35.911	20.129	64.069	3
459	0.01447	Treatment	1dC / 21dC	5.885	3.61	9.592
							1dC	5.728	3.486	9.414	3
							21dC	0.973	0.553	1.713	3
MD-211	0.01541	Treatment	1dC / 21dC	2.017	1.692	2.405
							1dC	17.043	14.873	19.529	3
							21dC	8.448	6.821	10.463	3
566	0.01546	Treatment	1dC / 21dC	11.527	6.149	21.607
							1dC	1.369	0.847	2.215	3
							21dC	0.119	0.055	0.255	3
612	0.01878	Treatment	1dC / 21dC	2.724	1.987	3.735
							1dC	1.377	0.948	2	3
							21dC	0.505	0.373	0.685	3
MD-246	0.02208	Treatment	1dC / 21dC	2.501	1.827	3.423
							1dC	1.081	0.787	1.484	3
							21dC	0.432	0.3	0.622	3
MD-266	0.02343	Treatment	1dC / 21dC	10.697	4.876	23.469
							1dC	17.649	6.811	45.736	3
							21dC	1.65	0.849	3.204	3
MD-251	0.02818	Treatment	1dC / 21dC	4.334	2.462	7.63
							1dC	2.822	1.523	5.23	3
							21dC	0.651	0.349	1.213	3
456	0.03132	Treatment	1dC / 21dC	2.779	1.851	4.174
							1dC	3.316	2.214	4.968	3
							21dC	1.193	0.742	1.919	3
MD-206	0.03148	Treatment	1dC / 21dC	3.129	2.128	4.603
							1dC	1.218	0.969	1.531	3
							21dC	0.389	0.245	0.617	3
MD-190	0.03148	Treatment	1dC / 21dC	3.198	2.393	4.272
							1dC	2.228	2.105	2.358	3
							21dC	0.697	0.515	0.943	3
595	0.03148	Treatment	1dC / 21dC	4.463	2.667	7.468
							1dC	1.016	0.549	1.879	3
							21dC	0.228	0.168	0.309	3
MD-196	0.03174	Treatment	1dC / 21dC	2.893	2.017	4.149
							1dC	3.497	2.284	5.354	3
							21dC	1.209	0.995	1.47	3
MD-230	0.03207	Treatment	1dC / 21dC	2.516	1.755	3.609
							1dC	1.175	0.902	1.53	3
							21dC	0.467	0.301	0.724	3
MD-138	0.03553	Treatment	1dC / 21dC	8.696	4.008	18.866
							1dC	3.969	2.683	5.871	3
							21dC	0.456	0.184	1.13	3
MD-134	0.03578	Treatment	1dC / 21dC	4.674	2.686	8.135
							1dC	1.667	1.278	2.176	3
							21dC	0.357	0.187	0.679	3
MD-259	0.03588	Treatment	1dC / 21dC	2.945	1.847	4.695
							1dC	0.563	0.392	0.809	3
							21dC	0.191	0.108	0.337	3
MD-147	0.03737	Treatment	1dC / 21dC	17.073	4.928	59.142
							1dC	176.746	69.849	447.238	3
							21dC	10.353	2.285	46.897	3
MD-188	0.04159	Treatment	1dC / 21dC	8.81	4.308	18.017
							1dC	0.417	0.199	0.871	3
							21dC	0.047	0.042	0.053	3
MD-205	0.04159	Treatment	1dC / 21dC	4.019	2.328	6.938
							1dC	1.445	0.775	2.694	3
							21dC	0.359	0.285	0.453	3
MD-250	0.04159	Treatment	1dC / 21dC	2.296	1.567	3.364
							1dC	3.39	2.135	5.381	3
							21dC	1.476	1.139	1.914	3
626	0.04159	Treatment	1dC / 21dC	5.332	2.654	10.713
							1dC	1.155	0.828	1.61	3
							21dC	0.217	0.096	0.487	3
MD-260	0.0469	Treatment	1dC / 21dC	3.507	1.89	6.507
							1dC	0.903	0.588	1.386	3
							21dC	0.257	0.122	0.544	3
570	0.0469	Treatment	1dC / 21dC	5.006	2.495	10.043
							1dC	7.277	5.486	9.653	3
							21dC	1.454	0.66	3.203	3
MD-197	0.0469	Treatment	1dC / 21dC	2.893	1.669	5.015
							1dC	3.999	2.624	6.093	3
							21dC	1.382	0.708	2.699	3
MD-48	0.0469	Treatment	1dC / 21dC	20.817	6.416	67.542
							1dC	1.51	0.45	5.06	3
							21dC	0.073	0.043	0.121	2
MD-252	0.04757	Treatment	1dC / 21dC	3.744	2.134	6.569
							1dC	2.513	1.371	4.608	3
							21dC	0.671	0.576	0.783	3
593	0.04757	Treatment	1dC / 21dC	2.816	1.673	4.739
							1dC	1.483	0.795	2.766	3
							21dC	0.527	0.384	0.722	3
MD-189	0.04757	Treatment	1dC / 21dC	2.497	1.504	4.147
							1dC	1.671	1.076	2.597	3
							21dC	0.669	0.363	1.235	3
379	0.04757	Treatment	1dC / 21dC	2.128	1.558	2.905
							1dC	2.073	1.991	2.159	3
							21dC	0.974	0.709	1.34	3
510	0.04757	Treatment	1dC / 21dC	3.173	1.832	5.495
							1dC	1.061	0.845	1.333	3
							21dC	0.334	0.179	0.625	3
MD-244	0.04915	Treatment	1dC / 21dC	2.926	1.722	4.973
							1dC	1.393	1.101	1.762	3
							21dC	0.476	0.259	0.875	3
560	0.04988	Treatment	1dC / 21dC	2.465	1.538	3.95
							1dC	1.888	1.464	2.435	3
							21dC	0.766	0.439	1.337	3
MD-184	0.05618	Treatment	1dC / 21dC	3.464	1.947	6.164
							1dC	7.335	4.11	13.089	3
							21dC	2.117	2.045	2.192	3
450	0.05618	Treatment	1dC / 21dC	3.308	1.669	6.555
							1dC	1.274	0.837	1.938	3
							21dC	0.385	0.17	0.874	3
MD-157	0.05618	Treatment	1dC / 21dC	3.77	1.797	7.912
							1dC	2.772	1.166	6.59	3
							21dC	0.735	0.507	1.065	3
605	0.05618	Treatment	1dC / 21dC	1.822	1.356	2.449
							1dC	3.768	3.597	3.947	3
							21dC	2.068	1.524	2.804	3
641	0.05618	Treatment	1dC / 21dC	2.233	1.498	3.329
							1dC	1.089	1.024	1.157	3
							21dC	0.488	0.323	0.736	3
MD-41	0.05618	Treatment	1dC / 21dC	3.401	1.664	6.949
							1dC	1.472	0.994	2.178	3
							21dC	0.433	0.186	1.008	3
524	0.05618	Treatment	1dC / 21dC	9.016	2.558	31.783
							1dC	199.623	107.482	370.755	3
							21dC	22.141	5.097	96.171	3
MD-232	0.06061	Treatment	1dC / 21dC	2.233	1.304	3.824
							1dC	1.383	0.738	2.592	3
							21dC	0.619	0.363	1.057	3
MD-213	0.06061	Treatment	1dC / 21dC	1.54	1.163	2.039
							1dC	2.577	1.832	3.626	3
							21dC	1.674	1.337	2.097	3
MD-221	0.06061	Treatment	1dC / 21dC	2.842	1.433	5.636
							1dC	0.32	0.184	0.557	3
							21dC	0.113	0.049	0.259	3
654	0.06112	Treatment	1dC / 21dC	2.275	1.292	4.006
							1dC	1.755	0.907	3.392	3
							21dC	0.771	0.438	1.359	3
MD-89	0.06112	Treatment	1dC / 21dC	2.926	1.537	5.571
							1dC	1.109	0.876	1.405	3
							21dC	0.379	0.184	0.779	3
MD-212	0.06112	Treatment	1dC / 21dC	1.548	1.147	2.088
							1dC	2.329	1.756	3.091	3
							21dC	1.505	1.054	2.149	3
MD-249	0.06112	Treatment	1dC / 21dC	2.307	1.348	3.947
							1dC	1.354	0.989	1.855	3
							21dC	0.587	0.309	1.114	3
MD-217	0.06202	Treatment	1dC / 21dC	0.605	0.433	0.847
							1dC	0.296	0.197	0.444	3
							21dC	0.488	0.386	0.618	3
MD-198	0.06214	Treatment	1dC / 21dC	1.585	1.145	2.195
							1dC	0.804	0.561	1.153	3
							21dC	0.507	0.357	0.722	3
MD-94	0.06692	Treatment	1dC / 21dC	4.873	1.785	13.299
							1dC	1.05	0.349	3.157	3
							21dC	0.215	0.157	0.296	3
MD-236	0.06743	Treatment	1dC / 21dC	0.466	0.291	0.747
							1dC	0.382	0.234	0.623	3
							21dC	0.82	0.757	0.889	3
MD-56	0.07095	Treatment	1dC / 21dC	3.084	1.425	6.673
							1dC	2.827	1.977	4.044	3
							21dC	0.917	0.376	2.238	3
MD-218	0.07152	Treatment	1dC / 21dC	4.219	1.436	12.393
							1dC	0.158	0.044	0.565	3
							21dC	0.037	0.013	0.105	3
MD-204	0.08946	Treatment	1dC / 21dC	1.509	1.1	2.069
							1dC	0.526	0.366	0.755	3
							21dC	0.348	0.303	0.4	3
MD-261	0.08946	Treatment	1dC / 21dC	4.402	1.437	13.485
							1dC	3.824	2.701	5.413	3
							21dC	0.869	0.255	2.959	3
MD-90	0.08946	Treatment	1dC / 21dC	2.874	1.22	6.773
							1dC	0.911	0.481	1.725	3
							21dC	0.317	0.112	0.899	3
MD-85	0.08946	Treatment	1dC / 21dC	4.072	1.394	11.894
							1dC	5.382	1.694	17.102	3
							21dC	1.322	0.986	1.772	3
MD-195	0.08946	Treatment	1dC / 21dC	3.693	1.359	10.032
							1dC	2.719	2.056	3.596	3
							21dC	0.736	0.25	2.169	3
503	0.1041	Treatment	1dC / 21dC	3.31	1.239	8.844
							1dC	0.846	0.7	1.024	3
							21dC	0.256	0.092	0.714	3
MD-258	0.1119	Treatment	1dC / 21dC	3.414	1.147	10.163
							1dC	0.605	0.289	1.268	3
							21dC	0.177	0.047	0.664	3
MD-245	0.1444	Treatment	1dC / 21dC	1.711	1.005	2.913
							1dC	0.439	0.23	0.835	3
							21dC	0.256	0.179	0.368	3
MD-173	0.1444	Treatment	1dC / 21dC	3.252	1.007	10.5
							1dC	1.286	0.796	2.078	3
							21dC	0.395	0.104	1.497	3
561	0.1444	Treatment	1dC / 21dC	1.384	1	1.915
							1dC	1.04	0.735	1.472	3
							21dC	0.751	0.522	1.081	3
529	0.1477	Treatment	1dC / 21dC	2.688	0.985	7.333
							1dC	0.887	0.292	2.698	3
							21dC	0.33	0.111	0.979	3
MD-33	0.1477	Treatment	1dC / 21dC	10.429	0.936	116.245
							1dC	19.224	14.569	25.367	3
							21dC	1.843	0.159	21.437	3
MD-243	0.1477	Treatment	1dC / 21dC	2.801	0.971	8.077
							1dC	4.333	2.773	6.772	3
							21dC	1.547	0.462	5.179	3
MD-214	0.1521	Treatment	1dC / 21dC	1.634	0.98	2.722
							1dC	1.222	0.657	2.271	3
							21dC	0.748	0.491	1.138	3
MD-216	0.1536	Treatment	1dC / 21dC	1.858	0.956	3.609
							1dC	1.559	1.33	1.827	3
							21dC	0.839	0.414	1.7	3
639	0.1536	Treatment	1dC / 21dC	0.271	0.067	1.097
							1dC	0.032	0.007	0.151	3
							21dC	0.12	0.076	0.188	3
MD-247	0.1537	Treatment	1dC / 21dC	4.085	0.914	18.264
							1dC	7.879	2.782	22.309	3
							21dC	1.929	0.314	11.848	3
MD-99	0.1628	Treatment	1dC / 21dC	1.463	0.967	2.215
							1dC	2.017	1.222	3.327	3
							21dC	1.378	0.961	1.976	3
533	0.1693	Treatment	1dC / 21dC	2.938	0.867	9.952
							1dC	60.56	33.284	110.189	3
							21dC	20.614	4.973	85.458	3
569	0.17	Treatment	1dC / 21dC	1.422	0.951	2.127
							1dC	1.173	0.976	1.409	3
							21dC	0.825	0.518	1.313	3
MD-84	0.1736	Treatment	1dC / 21dC	1.838	0.895	3.773
							1dC	0.855	0.681	1.075	3
							21dC	0.465	0.211	1.025	3
MD-40	0.1736	Treatment	1dC / 21dC	4.791	0.764	30.036
							1dC	2.631	1.163	5.95	3
							21dC	0.549	0.067	4.528	3
MD-229	0.1736	Treatment	1dC / 21dC	3.903	0.786	19.38
							1dC	0.198	0.098	0.402	3
							21dC	0.051	0.008	0.32	3
MD-77	0.1748	Treatment	1dC / 21dC	2.22	0.87	5.67
							1dC	0.421	0.139	1.282	3
							21dC	0.19	0.112	0.321	3
521	0.1936	Treatment	1dC / 21dC	0.538	0.241	1.203
							1dC	0.196	0.085	0.45	3
							21dC	0.364	0.317	0.416	3
MD-159	0.1936	Treatment	1dC / 21dC	0.475	0.194	1.167
							1dC	0.065	0.028	0.154	3
							21dC	0.137	0.047	0.396	3
562	0.1958	Treatment	1dC / 21dC	1.63	0.88	3.018
							1dC	0.891	0.641	1.239	3
							21dC	0.547	0.265	1.131	3
MD-27	0.2053	Treatment	1dC / 21dC	5.392	0.357	81.51
							1dC	1.347	0.839	2.163	3
							21dC	0.25	0.004	14.147	2
519	0.2053	Treatment	1dC / 21dC	1.993	0.781	5.083
							1dC	3921.3	3109.95	4944.31	3
							21dC	1967.83	724.292	5346.42	3
MD-125	0.2084	Treatment	1dC / 21dC	1.94	0.823	4.571
							1dC	1.131	0.612	2.09	3
							21dC	0.583	0.206	1.651	3
MD-58	0.2084	Treatment	1dC / 21dC	3.646	0.672	19.797
							1dC	3.509	1.106	11.133	3
							21dC	0.962	0.124	7.462	3
MD-248	0.2084	Treatment	1dC / 21dC	2.221	0.756	6.526
							1dC	1.677	0.989	2.846	3
							21dC	0.755	0.215	2.652	3
451	0.2084	Treatment	1dC / 21dC	3.833	0.603	24.363
							1dC	0.225	0.108	0.469	3
							21dC	0.059	0.007	0.475	3
MD-219	0.2084	Treatment	1dC / 21dC	1.781	0.795	3.991
							1dC	0.292	0.226	0.376	3
							21dC	0.164	0.068	0.397	3
514	0.2084	Treatment	1dC / 21dC	1.339	0.898	1.997
							1dC	2.792	2.285	3.411	3
							21dC	2.084	1.306	3.326	3
MD-267	0.2084	Treatment	1dC / 21dC	2.216	0.736	6.676
							1dC	4.159	2.61	6.627	3
							21dC	1.877	0.533	6.605	3
545	0.2192	Treatment	1dC / 21dC	0.581	0.266	1.267
							1dC	0.579	0.421	0.797	3
							21dC	0.997	0.411	2.417	3
MD-117	0.2192	Treatment	1dC / 21dC	1.559	0.86	2.826
							1dC	1.766	0.881	3.539	3
							21dC	1.133	0.627	2.047	3
MD-103	0.2192	Treatment	1dC / 21dC	1.529	0.843	2.775
							1dC	0.588	0.409	0.844	3
							21dC	0.384	0.188	0.785	3
MD-215	0.2267	Treatment	1dC / 21dC	0.67	0.385	1.167
							1dC	0.262	0.134	0.513	3
							21dC	0.391	0.242	0.632	3
380	0.2424	Treatment	1dC / 21dC	1.39	0.855	2.259
							1dC	0.53	0.386	0.726	3
							21dC	0.381	0.212	0.685	3
MD-66	0.2728	Treatment	1dC / 21dC	1.694	0.724	3.962
							1dC	1.763	1.127	2.757	3
							21dC	1.041	0.383	2.829	3
MD-96	0.2816	Treatment	1dC / 21dC	0.618	0.295	1.293
							1dC	0.793	0.372	1.692	3
							21dC	1.284	0.549	3.003	3
MD-168	0.2831	Treatment	1dC / 21dC	0.461	0.139	1.532
							1dC	0.11	0.034	0.356	3
							21dC	0.238	0.058	0.975	3
MD-79	0.2831	Treatment	1dC / 21dC	1.686	0.744	3.823
							1dC	0.142	0.053	0.381	3
							21dC	0.084	0.04	0.177	3
MD-255	0.2869	Treatment	1dC / 21dC	1.64	0.719	3.74
							1dC	0.929	0.569	1.516	3
							21dC	0.566	0.212	1.517	3
550	0.2878	Treatment	1dC / 21dC	1.65	0.649	4.196
							1dC	1.198	1.001	1.433	3
							21dC	0.726	0.274	1.924	3
592	0.2878	Treatment	1dC / 21dC	0.459	0.119	1.773
							1dC	0.044	0.009	0.214	3
							21dC	0.096	0.049	0.188	3
MD-156	0.2878	Treatment	1dC / 21dC	2.434	0.497	11.933
							1dC	0.61	0.33	1.127	3
							21dC	0.251	0.042	1.502	3
MD-35	0.2878	Treatment	1dC / 21dC	2.372	0.598	9.411
							1dC	0.321	0.069	1.487	3
							21dC	0.135	0.031	0.596	3
MD-57	0.2947	Treatment	1dC / 21dC	1.985	0.545	7.228
							1dC	0.284	0.194	0.414	3
							21dC	0.143	0.035	0.582	3
MD-265	0.2947	Treatment	1dC / 21dC	1.624	0.733	3.598
							1dC	2.783	1.27	6.099	3
							21dC	1.714	0.674	4.356	3
547	0.2947	Treatment	1dC / 21dC	1.372	0.814	2.31
							1dC	62.297	37.884	102.443	3
							21dC	45.42	24.479	84.276	3
MD-110	0.3006	Treatment	1dC / 21dC	1.459	0.68	3.127
							1dC	1.854	1.659	2.07	3
							21dC	1.271	0.581	2.78	3
MD-191	0.3006	Treatment	1dC / 21dC	1.536	0.732	3.223
							1dC	0.678	0.275	1.671	3
							21dC	0.442	0.249	0.782	3
MD-97	0.3006	Treatment	1dC / 21dC	1.535	0.668	3.526
							1dC	93.71	72.5	121.125	3
							21dC	61.056	24.579	151.669	3
MD-166	0.3041	Treatment	1dC / 21dC	1.582	0.629	3.979
							1dC	1.855	1.502	2.292	3
							21dC	1.173	0.441	3.118	3
MD-167	0.32	Treatment	1dC / 21dC	0.531	0.176	1.605
							1dC	0.122	0.037	0.396	3
							21dC	0.229	0.066	0.794	3
MD-108	0.3206	Treatment	1dC / 21dC	2.816	0.398	19.905
							1dC	0.135	0.041	0.438	3
							21dC	0.048	0.005	0.497	3
MD-150	0.3391	Treatment	1dC / 21dC	1.772	0.61	5.149
							1dC	0.068	0.019	0.248	3
							21dC	0.038	0.016	0.095	3
609	0.3737	Treatment	1dC / 21dC	1.708	0.592	4.926
							1dC	0.34	0.094	1.224	3
							21dC	0.199	0.08	0.493	3
MD-70	0.3816	Treatment	1dC / 21dC	1.598	0.59	4.322
							1dC	1.473	0.446	4.867	3
							21dC	0.922	0.497	1.712	3
MD-237	0.3816	Treatment	1dC / 21dC	1.446	0.696	3.007
							1dC	0.08	0.037	0.175	3
							21dC	0.056	0.024	0.127	3
MD-220	0.3816	Treatment	1dC / 21dC	1.209	0.78	1.874
							1dC	0.467	0.395	0.552	3
							21dC	0.386	0.236	0.632	3
MD-194	0.3912	Treatment	1dC / 21dC	1.25	0.751	2.081
							1dC	0.362	0.281	0.465	3
							21dC	0.289	0.16	0.524	3
MD-193	0.3961	Treatment	1dC / 21dC	1.418	0.624	3.219
							1dC	0.354	0.246	0.509	3
							21dC	0.25	0.097	0.64	3
MD-20	0.3997	Treatment	1dC / 21dC	2.089	0.392	11.116
							1dC	0.249	0.034	1.827	3
							21dC	0.119	0.045	0.318	3
597	0.3999	Treatment	1dC / 21dC	1.292	0.749	2.226
							1dC	0.139	0.085	0.225	3
							21dC	0.107	0.056	0.207	3
MD-186	0.4022	Treatment	1dC / 21dC	0.753	0.4	1.418
							1dC	0.261	0.167	0.407	3
							21dC	0.346	0.161	0.745	3
MD-264	0.404	Treatment	1dC / 21dC	1.585	0.541	4.645
							1dC	0.418	0.225	0.774	3
							21dC	0.264	0.073	0.947	3
MD-209	0.4158	Treatment	1dC / 21dC	1.681	0.541	5.23
							1dC	1.135	0.364	3.538	3
							21dC	0.675	0.18	2.528	3
MD-172	0.4179	Treatment	1dC / 21dC	0.609	0.167	2.22
							1dC	0.16	0.101	0.254	3
							21dC	0.263	0.062	1.111	3
MD-241	0.4195	Treatment	1dC / 21dC	2.128	0.08	56.582
							1dC	0.242	0.002	33.107	2
							21dC	0.114	0.019	0.668	2
381	0.4306	Treatment	1dC / 21dC	1.909	0.427	8.528
							1dC	0.116	0.019	0.706	3
							21dC	0.061	0.016	0.224	3
MD-69	0.4347	Treatment	1dC / 21dC	1.497	0.595	3.768
							1dC	1.472	0.537	4.033	3
							21dC	0.983	0.356	2.709	3
MD-233	0.4459	Treatment	1dC / 21dC	1.612	0.525	4.953
							1dC	0.584	0.187	1.825	3
							21dC	0.362	0.099	1.327	3
527	0.4583	Treatment	1dC / 21dC	1.442	0.598	3.479
							1dC	0.238	0.087	0.653	3
							21dC	0.165	0.066	0.409	3
MD-187	0.4649	Treatment	1dC / 21dC	0.578	0.142	2.347
							1dC	0.233	0.042	1.283	3
							21dC	0.404	0.134	1.216	3
MD-185	0.4649	Treatment	1dC / 21dC	0.475	0.068	3.308
							1dC	0.038	0.004	0.405	3
							21dC	0.081	0.02	0.327	3
MD-228	0.466	Treatment	1dC / 21dC	0.492	0.078	3.116
							1dC	0.046	0.011	0.184	3
							21dC	0.093	0.01	0.878	3
MD-182	0.4682	Treatment	1dC / 21dC	1.481	0.455	4.824
							1dC	0.346	0.226	0.53	3
							21dC	0.234	0.063	0.872	3
MD-62	0.4814	Treatment	1dC / 21dC	1.593	0.367	6.915
							1dC	0.724	0.144	3.637	3
							21dC	0.455	0.284	0.728	3
MD-95	0.4814	Treatment	1dC / 21dC	0.606	0.045	8.094
							1dC	1.125	0.657	1.928	3
							21dC	1.858	0.03	114.911	2
383	0.4814	Treatment	1dC / 21dC	1.844	0.292	11.626
							1dC	0.114	0.049	0.266	3
							21dC	0.062	0.007	0.52	3
MD-203	0.4959	Treatment	1dC / 21dC	1.164	0.771	1.755
							1dC	0.309	0.211	0.453	3
							21dC	0.265	0.162	0.433	3
MD-115	0.5002	Treatment	1dC / 21dC	1.529	0.485	4.822
							1dC	0.204	0.056	0.734	3
							21dC	0.133	0.039	0.457	3
MD-109	0.5206	Treatment	1dC / 21dC	2.633	0.164	42.328
							1dC	0.076	0.003	2.097	3
							21dC	0.029	0.002	0.37	3
MD-93	0.5229	Treatment	1dC / 21dC	0.701	0.234	2.098
							1dC	0.662	0.319	1.371	3
							21dC	0.944	0.251	3.546	3
MD-226	0.5793	Treatment	1dC / 21dC	1.296	0.508	3.307
							1dC	0.63	0.387	1.027	3
							21dC	0.486	0.162	1.463	3
MD-240	0.5871	Treatment	1dC / 21dC	1.467	0.382	5.627
							1dC	0.086	0.035	0.209	3
							21dC	0.058	0.011	0.296	3
MD-208	0.6086	Treatment	1dC / 21dC	1.594	0.331	7.673
							1dC	0.095	0.017	0.533	3
							21dC	0.06	0.011	0.335	3
MD-200	0.6293	Treatment	1dC / 21dC	1.13	0.657	1.943
							1dC	0.389	0.326	0.464	3
							21dC	0.344	0.19	0.625	3
555	0.6293	Treatment	1dC / 21dC	2.068	0.134	32.009
							1dC	0.056	0.002	1.561	3
							21dC	0.027	0.003	0.235	3
598	0.6293	Treatment	1dC / 21dC	1.372	0.352	5.343
							1dC	1.877	1.043	3.379	3
							21dC	1.369	0.289	6.492	3
MD-100	0.6293	Treatment	1dC / 21dC	0.799	0.353	1.812
							1dC	0.969	0.441	2.129	3
							21dC	1.213	0.461	3.191	3
MD-53	0.631	Treatment	1dC / 21dC	1.493	0.326	6.836
							1dC	0.035	0.006	0.224	3
							21dC	0.024	0.007	0.084	3
531	0.6328	Treatment	1dC / 21dC	1.663	0.229	12.063
							1dC	0.375	0.081	1.737	3
							21dC	0.225	0.02	2.51	3
MD-165	0.6522	Treatment	1dC / 21dC	1.227	0.474	3.176
							1dC	0.684	0.455	1.028	3
							21dC	0.558	0.188	1.654	3
MD-242	0.6575	Treatment	1dC / 21dC	1.747	0.171	17.829
							1dC	0.159	0.027	0.954	3
							21dC	0.091	0.005	1.539	3
MD-222	0.6627	Treatment	1dC / 21dC	0.836	0.348	2.007
							1dC	0.247	0.171	0.355	3
							21dC	0.295	0.109	0.8	3
MD-116	0.6627	Treatment	1dC / 21dC	1.273	0.395	4.098
							1dC	0.132	0.079	0.221	3
							21dC	0.103	0.027	0.396	3
574	0.6692	Treatment	1dC / 21dC	1.083	0.779	1.504
							1dC	0.227	0.158	0.325	3
							21dC	0.209	0.146	0.3	3
MD-44	0.7126	Treatment	1dC / 21dC	1.359	0.31	5.951
							1dC	1.484	0.456	4.83	3
							21dC	1.092	0.181	6.576	3
559	0.7167	Treatment	1dC / 21dC	1.362	0.312	5.948
							1dC	0.514	0.133	1.986	3
							21dC	0.377	0.065	2.205	3
MD-201	0.7272	Treatment	1dC / 21dC	1.1	0.69	1.753
							1dC	0.379	0.244	0.589	3
							21dC	0.345	0.198	0.601	3
MD-181	0.746	Treatment	1dC / 21dC	1.182	0.469	2.979
							1dC	0.352	0.183	0.678	3
							21dC	0.298	0.097	0.915	3
MD-127	0.7655	Treatment	1dC / 21dC	1.111	0.603	2.045
							1dC	0.32	0.204	0.5	3
							21dC	0.288	0.137	0.604	3
MD-207	0.7948	Treatment	1dC / 21dC	0.886	0.43	1.824
							1dC	0.784	0.374	1.643	3
							21dC	0.885	0.385	2.036	3
MD-162	0.7995	Treatment	1dC / 21dC	0.927	0.581	1.478
							1dC	3.258	1.884	5.632	3
							21dC	3.515	2.22	5.567	3
616	0.819	Treatment	1dC / 21dC	1.055	0.733	1.519
							1dC	1.104	0.712	1.711	3
							21dC	1.046	0.755	1.449	3
507	0.819	Treatment	1dC / 21dC	1.607	0.037	69.608
							1dC	0.022	0.004	0.125	3
							21dC	0.014	0	1.072	3
MD-202	0.8402	Treatment	1dC / 21dC	1.113	0.419	2.957
							1dC	0.568	0.405	0.798	3
							21dC	0.51	0.172	1.51	3
MD-239	0.8665	Treatment	1dC / 21dC	1.213	0.097	15.131
							1dC	0.068	0	18.116	2
							21dC	0.056	0.017	0.178	3
MD-224	0.8665	Treatment	1dC / 21dC	0.952	0.638	1.421
							1dC	0.611	0.385	0.968	3
							21dC	0.642	0.426	0.968	3
MD-263	0.878	Treatment	1dC / 21dC	0.675	0	7618
							1dC	0.177	0.045	0.689	3
							21dC	0.262	0	114911	2
MD-155	0.88	Treatment	1dC / 21dC	1.239	0.184	8.325
							1dC	2.465	0.276	22.007	3
							21dC	1.99	0.28	14.134	3
MD-174	0.8826	Treatment	1dC / 21dC	1.08	0.456	2.561
							1dC	0.068	0.047	0.099	3
							21dC	0.063	0.024	0.169	3
MD-78	0.883	Treatment	1dC / 21dC	1.168	0.105	13.027
							1dC	0.037	0.013	0.107	3
							21dC	0.032	0	6.073	2
MD-86	0.9065	Treatment	1dC / 21dC	1.052	0.588	1.884
							1dC	0.839	0.539	1.307	3
							21dC	0.797	0.393	1.62	3
MD-171	0.9065	Treatment	1dC / 21dC	1.029	0.747	1.419
							1dC	0.369	0.251	0.543	3
							21dC	0.359	0.269	0.478	3
509	0.9221	Treatment	1dC / 21dC	1.057	0.516	2.167
							1dC	0.716	0.413	1.241	3
							21dC	0.677	0.283	1.622	3
548	0.9291	Treatment	1dC / 21dC	0.948	0.4	2.247
							1dC	0.071	0.05	0.101	3
							21dC	0.075	0.028	0.2	3
488	0.9306	Treatment	1dC / 21dC	1.179	0.118	11.817
							1dC	0.064	0.004	1.047	3
							21dC	0.055	0.007	0.4	3
MD-262	0.9358	Treatment	1dC / 21dC	1.09	0.19	6.246
							1dC	0.196	0.127	0.302	3
							21dC	0.18	0.028	1.158	3
MD-231	0.9358	Treatment	1dC / 21dC	0.895	0.151	5.302
							1dC	0.123	0.028	0.541	3
							21dC	0.137	0.016	1.19	3
MD-176	0.9358	Treatment	1dC / 21dC	1.202	0.054	26.715
							1dC	0.371	0.044	3.103	3
							21dC	0.309	0.007	13.21	3
613	0.9428	Treatment	1dC / 21dC	1.038	0.504	2.139
							1dC	0.462	0.31	0.686	3
							21dC	0.445	0.189	1.046	3
MD-102	0.9565	Treatment	1dC / 21dC	0.923	0.178	4.789
							1dC	0.222	0.031	1.593	3
							21dC	0.241	0.053	1.096	3
512	0.9565	Treatment	1dC / 21dC	1.043	0.428	2.543
							1dC	1.472	0.51	4.25	3
							21dC	1.41	0.61	3.261	3
MD-238	0.9619	Treatment	1dC / 21dC	0.966	0.409	2.282
							1dC	0.064	0.036	0.113	3
							21dC	0.066	0.023	0.187	3
528	0.9661	Treatment	1dC / 21dC	0.981	0.552	1.745
							1dC	0.427	0.324	0.563	3
							21dC	0.436	0.223	0.85	3
637	0.9742	Treatment	1dC / 21dC	1.063	0.147	7.684
							1dC	0.079	0.02	0.323	3
							21dC	0.075	0.007	0.824	3
MD-152	0.9943	Treatment	1dC / 21dC	1.02	0.367	2.84
							1dC	0.123	0.063	0.242	3
							21dC	0.121	0.035	0.416	3
MD-163	0.9947	Treatment	1dC / 21dC	1.009	0.554	1.839
							1dC	0.611	0.442	0.845	3
							21dC	0.605	0.298	1.228	3
MD-141	0.9947	Treatment	1dC / 21dC	0.974	0.054	17.595
							1dC	0.049	0	16.631	2
							21dC	0.05	0.017	0.145	3
MD-160	0.9968	Treatment	1dC / 21dC	1.033	0.061	17.379
							1dC	0.123	0.026	0.585	3
							21dC	0.119	0.004	3.364	3
MD-87	0.9986	Treatment	1dC / 21dC	0.995	0	7342.86
							1dC	0.023	0.014	0.038	3
							21dC	0.023	0	404.063	2
MD-199	0.9986	Treatment	1dC / 21dC	0.999	0.051	19.496
							1dC	0.364	0.285	0.463	3
							21dC	0.364	0.011	11.975	2
MD-104	NaN	Treatment	1dC / 21dC	NaN	NaN	NaN
							1dC	NaN	NaN	NaN	0
							21dC	0.789	0.007	84.648	2
MD-177	NaN	Treatment	1dC / 21dC	1.739	0.545	5.543
							1dC	0.371	0.116	1.181	3
							21dC	0.213	NaN	NaN	1
MD-169	NaN	Treatment	1dC / 21dC	8.468	0.074	973.847
							1dC	1.645	0.014	189.221	2
							21dC	0.194	NaN	NaN	1

## Sheet: 1dC vs 21dC+2dA
target	p	property	comparison	ratio	95% ci low	95% ci high	value	mean	95% value ci low	95% value ci high	datapoints
642	0.003619	Treatment	1dC / 21dC+2dA	20.287	13.729	29.978
							1dC	163.47	106.575	250.739	3
							21dC+2dA	8.058	5.252	12.362	3
520	0.003619	Treatment	1dC / 21dC+2dA	9.881	7.764	12.577
							1dC	5149.26	3840.18	6904.59	3
							21dC+2dA	521.104	431.513	629.295	3
551	0.01054	Treatment	1dC / 21dC+2dA	22.965	13.793	38.236
							1dC	275.428	148.158	512.024	3
							21dC+2dA	11.993	8.047	17.874	3
MD-27	0.01289	Treatment	1dC / 21dC+2dA	6.288	4.204	9.404
							1dC	1.347	0.839	2.163	3
							21dC+2dA	0.214	0.145	0.317	3
518	0.01365	Treatment	1dC / 21dC+2dA	19.431	14.609	25.844
							1dC	836.766	619.156	1130.86	3
							21dC+2dA	43.064	40.436	45.862	3
MD-138	0.01461	Treatment	1dC / 21dC+2dA	7.541	4.731	12.02
							1dC	3.969	2.683	5.871	3
							21dC+2dA	0.526	0.299	0.926	3
MD-33	0.01984	Treatment	1dC / 21dC+2dA	15.674	9.125	26.923
							1dC	19.224	14.569	25.367	3
							21dC+2dA	1.227	0.65	2.313	3
MD-188	0.01984	Treatment	1dC / 21dC+2dA	8.151	4.356	15.25
							1dC	0.417	0.199	0.871	3
							21dC+2dA	0.051	0.028	0.094	3
519	0.01984	Treatment	1dC / 21dC+2dA	8.763	5.549	13.838
							1dC	3921.3	3109.95	4944.31	3
							21dC+2dA	447.494	262.08	764.084	3
521	0.03582	Treatment	1dC / 21dC+2dA	0.055	0.02	0.15
							1dC	0.196	0.085	0.45	3
							21dC+2dA	3.55	1.054	11.955	3
MD-184	0.04549	Treatment	1dC / 21dC+2dA	3.393	2.09	5.507
							1dC	7.335	4.11	13.089	3
							21dC+2dA	2.162	1.383	3.38	3
MD-212	0.04549	Treatment	1dC / 21dC+2dA	1.81	1.412	2.32
							1dC	2.329	1.756	3.091	3
							21dC+2dA	1.287	0.993	1.669	3
MD-152	0.04618	Treatment	1dC / 21dC+2dA	0.254	0.141	0.457
							1dC	0.123	0.063	0.242	3
							21dC+2dA	0.486	0.263	0.896	3
514	0.04834	Treatment	1dC / 21dC+2dA	1.865	1.442	2.412
							1dC	2.792	2.285	3.411	3
							21dC+2dA	1.497	1.095	2.047	3
MD-238	0.04834	Treatment	1dC / 21dC+2dA	0.335	0.209	0.537
							1dC	0.064	0.036	0.113	3
							21dC+2dA	0.191	0.127	0.287	3
MD-266	0.05042	Treatment	1dC / 21dC+2dA	9.626	4.183	22.151
							1dC	17.649	6.811	45.736	3
							21dC+2dA	1.834	1.285	2.616	3
MD-147	0.05042	Treatment	1dC / 21dC+2dA	17.007	6.982	41.427
							1dC	176.746	69.849	447.238	3
							21dC+2dA	10.393	8.791	12.286	3
MD-243	0.05042	Treatment	1dC / 21dC+2dA	3.212	2.142	4.818
							1dC	4.333	2.773	6.772	3
							21dC+2dA	1.349	1.182	1.54	3
456	0.05042	Treatment	1dC / 21dC+2dA	2.033	1.443	2.865
							1dC	3.316	2.214	4.968	3
							21dC+2dA	1.631	1.168	2.278	3
MD-134	0.05042	Treatment	1dC / 21dC+2dA	2.697	1.748	4.16
							1dC	1.667	1.278	2.176	3
							21dC+2dA	0.618	0.368	1.04	3
MD-213	0.05042	Treatment	1dC / 21dC+2dA	1.871	1.362	2.57
							1dC	2.577	1.832	3.626	3
							21dC+2dA	1.378	0.967	1.963	3
MD-48	0.05042	Treatment	1dC / 21dC+2dA	7.646	2.784	20.998
							1dC	1.51	0.45	5.06	3
							21dC+2dA	0.197	0.078	0.499	3
MD-99	0.05855	Treatment	1dC / 21dC+2dA	0.236	0.116	0.48
							1dC	2.017	1.222	3.327	3
							21dC+2dA	8.544	3.615	20.195	3
570	0.06405	Treatment	1dC / 21dC+2dA	3.195	1.844	5.535
							1dC	7.277	5.486	9.653	3
							21dC+2dA	2.278	1.195	4.339	3
MD-174	0.0692	Treatment	1dC / 21dC+2dA	0.363	0.212	0.622
							1dC	0.068	0.047	0.099	3
							21dC+2dA	0.188	0.098	0.36	3
MD-157	0.07491	Treatment	1dC / 21dC+2dA	3.841	1.704	8.655
							1dC	2.772	1.166	6.59	3
							21dC+2dA	0.722	0.29	1.796	3
524	0.07491	Treatment	1dC / 21dC+2dA	10.493	3.016	36.503
							1dC	199.623	107.482	370.755	3
							21dC+2dA	19.024	4.438	81.541	3
MD-240	0.07491	Treatment	1dC / 21dC+2dA	0.243	0.102	0.577
							1dC	0.086	0.035	0.209	3
							21dC+2dA	0.352	0.13	0.953	3
MD-66	0.07491	Treatment	1dC / 21dC+2dA	1.859	1.273	2.716
							1dC	1.763	1.127	2.757	3
							21dC+2dA	0.948	0.657	1.369	3
613	0.08533	Treatment	1dC / 21dC+2dA	2.65	1.461	4.805
							1dC	0.462	0.31	0.686	3
							21dC+2dA	0.174	0.085	0.358	3
503	0.08533	Treatment	1dC / 21dC+2dA	3.838	1.868	7.887
							1dC	0.846	0.7	1.024	3
							21dC+2dA	0.221	0.102	0.478	3
MD-248	0.08533	Treatment	1dC / 21dC+2dA	2.213	1.312	3.731
							1dC	1.677	0.989	2.846	3
							21dC+2dA	0.758	0.414	1.389	3
MD-244	0.09236	Treatment	1dC / 21dC+2dA	2.967	1.565	5.625
							1dC	1.393	1.101	1.762	3
							21dC+2dA	0.469	0.23	0.96	3
MD-259	0.09851	Treatment	1dC / 21dC+2dA	1.56	1.143	2.128
							1dC	0.563	0.392	0.809	3
							21dC+2dA	0.361	0.265	0.493	3
MD-78	0.1032	Treatment	1dC / 21dC+2dA	0.204	0.076	0.545
							1dC	0.037	0.013	0.107	3
							21dC+2dA	0.182	0.138	0.24	3
566	0.1151	Treatment	1dC / 21dC+2dA	4.388	1.585	12.151
							1dC	1.369	0.847	2.215	3
							21dC+2dA	0.312	0.096	1.016	3
612	0.1177	Treatment	1dC / 21dC+2dA	2.282	1.249	4.169
							1dC	1.377	0.948	2	3
							21dC+2dA	0.603	0.293	1.244	3
MD-168	0.1177	Treatment	1dC / 21dC+2dA	0.136	0.03	0.611
							1dC	0.11	0.034	0.356	3
							21dC+2dA	0.804	0.13	4.979	3
MD-247	0.1177	Treatment	1dC / 21dC+2dA	3.521	1.414	8.764
							1dC	7.879	2.782	22.309	3
							21dC+2dA	2.238	1.521	3.292	3
510	0.1177	Treatment	1dC / 21dC+2dA	2.087	1.218	3.577
							1dC	1.061	0.845	1.333	3
							21dC+2dA	0.509	0.275	0.94	3
MD-190	0.1177	Treatment	1dC / 21dC+2dA	1.979	1.218	3.215
							1dC	2.228	2.105	2.358	3
							21dC+2dA	1.126	0.687	1.845	3
MD-172	0.1177	Treatment	1dC / 21dC+2dA	0.202	0.061	0.67
							1dC	0.16	0.101	0.254	3
							21dC+2dA	0.792	0.205	3.058	3
MD-233	0.1177	Treatment	1dC / 21dC+2dA	3.247	1.259	8.377
							1dC	0.584	0.187	1.825	3
							21dC+2dA	0.18	0.077	0.421	3
MD-228	0.1177	Treatment	1dC / 21dC+2dA	0.14	0.028	0.687
							1dC	0.046	0.011	0.184	3
							21dC+2dA	0.328	0.048	2.242	3
MD-265	0.1177	Treatment	1dC / 21dC+2dA	2.24	1.162	4.318
							1dC	2.783	1.27	6.099	3
							21dC+2dA	1.242	0.677	2.279	3
MD-208	0.1177	Treatment	1dC / 21dC+2dA	0.175	0.042	0.726
							1dC	0.095	0.017	0.533	3
							21dC+2dA	0.543	0.162	1.82	3
MD-214	0.1177	Treatment	1dC / 21dC+2dA	1.901	1.119	3.229
							1dC	1.222	0.657	2.271	3
							21dC+2dA	0.643	0.38	1.086	3
MD-85	0.1177	Treatment	1dC / 21dC+2dA	3.185	1.23	8.247
							1dC	5.382	1.694	17.102	3
							21dC+2dA	1.69	0.839	3.401	3
593	0.1177	Treatment	1dC / 21dC+2dA	2.323	1.152	4.684
							1dC	1.483	0.795	2.766	3
							21dC+2dA	0.639	0.274	1.486	3
639	0.1177	Treatment	1dC / 21dC+2dA	0.216	0.061	0.766
							1dC	0.032	0.007	0.151	3
							21dC+2dA	0.15	0.056	0.403	3
MD-41	0.1177	Treatment	1dC / 21dC+2dA	4.326	1.363	13.734
							1dC	1.472	0.994	2.178	3
							21dC+2dA	0.34	0.095	1.222	3
MD-257	0.1252	Treatment	1dC / 21dC+2dA	2.182	1.158	4.114
							1dC	2.452	2.059	2.921	3
							21dC+2dA	1.124	0.567	2.228	3
MD-217	0.1309	Treatment	1dC / 21dC+2dA	0.566	0.344	0.933
							1dC	0.296	0.197	0.444	3
							21dC+2dA	0.522	0.285	0.957	3
MD-195	0.1309	Treatment	1dC / 21dC+2dA	2.561	1.135	5.78
							1dC	2.719	2.056	3.596	3
							21dC+2dA	1.061	0.431	2.617	3
605	0.1309	Treatment	1dC / 21dC+2dA	2.087	1.115	3.906
							1dC	3.768	3.597	3.947	3
							21dC+2dA	1.805	0.96	3.395	3
MD-197	0.1309	Treatment	1dC / 21dC+2dA	2.526	1.11	5.752
							1dC	3.999	2.624	6.093	3
							21dC+2dA	1.583	0.603	4.153	3
381	0.1309	Treatment	1dC / 21dC+2dA	0.192	0.043	0.851
							1dC	0.116	0.019	0.706	3
							21dC+2dA	0.603	0.182	1.998	3
509	0.1309	Treatment	1dC / 21dC+2dA	0.415	0.189	0.915
							1dC	0.716	0.413	1.241	3
							21dC+2dA	1.724	0.662	4.491	3
MD-237	0.1314	Treatment	1dC / 21dC+2dA	0.456	0.222	0.936
							1dC	0.08	0.037	0.175	3
							21dC+2dA	0.177	0.079	0.394	3
MD-156	0.1518	Treatment	1dC / 21dC+2dA	5.658	1.077	29.73
							1dC	0.61	0.33	1.127	3
							21dC+2dA	0.108	0.017	0.691	3
609	0.1573	Treatment	1dC / 21dC+2dA	0.303	0.094	0.983
							1dC	0.34	0.094	1.224	3
							21dC+2dA	1.119	0.307	4.083	3
MD-161	0.1603	Treatment	1dC / 21dC+2dA	2.353	1.003	5.523
							1dC	1.502	1.392	1.62	3
							21dC+2dA	0.638	0.269	1.511	3
450	0.1652	Treatment	1dC / 21dC+2dA	1.878	0.99	3.563
							1dC	1.274	0.837	1.938	3
							21dC+2dA	0.678	0.313	1.469	3
560	0.1704	Treatment	1dC / 21dC+2dA	1.824	0.973	3.418
							1dC	1.888	1.464	2.435	3
							21dC+2dA	1.035	0.508	2.111	3
MD-267	0.1704	Treatment	1dC / 21dC+2dA	1.693	0.978	2.929
							1dC	4.159	2.61	6.627	3
							21dC+2dA	2.457	1.265	4.774	3
MD-150	0.1704	Treatment	1dC / 21dC+2dA	0.357	0.121	1.059
							1dC	0.068	0.019	0.248	3
							21dC+2dA	0.19	0.102	0.355	3
626	0.1704	Treatment	1dC / 21dC+2dA	1.943	0.957	3.943
							1dC	1.155	0.828	1.61	3
							21dC+2dA	0.594	0.262	1.349	3
MD-167	0.1704	Treatment	1dC / 21dC+2dA	0.227	0.047	1.092
							1dC	0.122	0.037	0.396	3
							21dC+2dA	0.537	0.079	3.637	3
MD-159	0.1715	Treatment	1dC / 21dC+2dA	0.326	0.099	1.08
							1dC	0.065	0.028	0.154	3
							21dC+2dA	0.199	0.047	0.852	3
527	0.1783	Treatment	1dC / 21dC+2dA	0.455	0.19	1.086
							1dC	0.238	0.087	0.653	3
							21dC+2dA	0.523	0.346	0.79	3
569	0.1817	Treatment	1dC / 21dC+2dA	1.398	0.96	2.036
							1dC	1.173	0.976	1.409	3
							21dC+2dA	0.839	0.542	1.3	3
MD-160	0.1817	Treatment	1dC / 21dC+2dA	0.314	0.087	1.134
							1dC	0.123	0.026	0.585	3
							21dC+2dA	0.391	0.136	1.127	3
MD-221	0.1818	Treatment	1dC / 21dC+2dA	0.658	0.412	1.05
							1dC	0.32	0.184	0.557	3
							21dC+2dA	0.486	0.311	0.759	3
MD-252	0.1818	Treatment	1dC / 21dC+2dA	2.571	0.879	7.52
							1dC	2.513	1.371	4.608	3
							21dC+2dA	0.977	0.273	3.496	3
MD-218	0.1828	Treatment	1dC / 21dC+2dA	2.79	0.834	9.339
							1dC	0.158	0.044	0.565	3
							21dC+2dA	0.057	0.043	0.074	3
379	0.1828	Treatment	1dC / 21dC+2dA	1.68	0.903	3.122
							1dC	2.073	1.991	2.159	3
							21dC+2dA	1.234	0.661	2.303	3
641	0.1835	Treatment	1dC / 21dC+2dA	1.668	0.896	3.104
							1dC	1.089	1.024	1.157	3
							21dC+2dA	0.653	0.348	1.225	3
MD-216	0.1835	Treatment	1dC / 21dC+2dA	1.571	0.916	2.695
							1dC	1.559	1.33	1.827	3
							21dC+2dA	0.992	0.552	1.785	3
MD-251	0.1886	Treatment	1dC / 21dC+2dA	2.801	0.817	9.596
							1dC	2.822	1.523	5.23	3
							21dC+2dA	1.008	0.239	4.25	3
MD-108	0.1891	Treatment	1dC / 21dC+2dA	3.086	0.825	11.548
							1dC	0.135	0.041	0.438	3
							21dC+2dA	0.044	0.009	0.214	3
654	0.1912	Treatment	1dC / 21dC+2dA	1.574	0.915	2.708
							1dC	1.755	0.907	3.392	3
							21dC+2dA	1.114	0.723	1.717	3
598	0.1912	Treatment	1dC / 21dC+2dA	1.925	0.869	4.263
							1dC	1.877	1.043	3.379	3
							21dC+2dA	0.975	0.371	2.564	3
592	0.1912	Treatment	1dC / 21dC+2dA	0.341	0.093	1.251
							1dC	0.044	0.009	0.214	3
							21dC+2dA	0.129	0.044	0.377	3
MD-232	0.1912	Treatment	1dC / 21dC+2dA	1.866	0.877	3.971
							1dC	1.383	0.738	2.592	3
							21dC+2dA	0.741	0.296	1.852	3
MD-261	0.1912	Treatment	1dC / 21dC+2dA	3.918	0.671	22.877
							1dC	3.824	2.701	5.413	3
							21dC+2dA	0.976	0.154	6.183	3
533	0.1912	Treatment	1dC / 21dC+2dA	0.506	0.219	1.166
							1dC	60.56	33.284	110.189	3
							21dC+2dA	119.706	43.419	330.034	3
MD-40	0.1923	Treatment	1dC / 21dC+2dA	3.205	0.744	13.811
							1dC	2.631	1.163	5.95	3
							21dC+2dA	0.821	0.145	4.641	3
MD-89	0.2074	Treatment	1dC / 21dC+2dA	2.017	0.774	5.261
							1dC	1.109	0.876	1.405	3
							21dC+2dA	0.55	0.198	1.529	3
561	0.2186	Treatment	1dC / 21dC+2dA	1.571	0.856	2.881
							1dC	1.04	0.735	1.472	3
							21dC+2dA	0.662	0.322	1.363	3
MD-230	0.2194	Treatment	1dC / 21dC+2dA	1.61	0.831	3.12
							1dC	1.175	0.902	1.53	3
							21dC+2dA	0.73	0.345	1.543	3
MD-58	0.2194	Treatment	1dC / 21dC+2dA	4.774	0.564	40.422
							1dC	3.509	1.106	11.133	3
							21dC+2dA	0.735	0.059	9.158	3
MD-229	0.236	Treatment	1dC / 21dC+2dA	0.607	0.31	1.19
							1dC	0.198	0.098	0.402	3
							21dC+2dA	0.326	0.152	0.7	3
MD-264	0.2449	Treatment	1dC / 21dC+2dA	1.854	0.771	4.457
							1dC	0.418	0.225	0.774	3
							21dC+2dA	0.225	0.078	0.653	3
MD-77	0.2456	Treatment	1dC / 21dC+2dA	2.057	0.752	5.63
							1dC	0.421	0.139	1.282	3
							21dC+2dA	0.205	0.069	0.611	3
MD-56	0.2456	Treatment	1dC / 21dC+2dA	2.181	0.648	7.339
							1dC	2.827	1.977	4.044	3
							21dC+2dA	1.297	0.346	4.855	3
MD-203	0.2456	Treatment	1dC / 21dC+2dA	0.642	0.333	1.237
							1dC	0.309	0.211	0.453	3
							21dC+2dA	0.481	0.22	1.051	3
548	0.2456	Treatment	1dC / 21dC+2dA	0.526	0.193	1.431
							1dC	0.071	0.05	0.101	3
							21dC+2dA	0.135	0.045	0.412	3
459	0.2456	Treatment	1dC / 21dC+2dA	3.438	0.478	24.703
							1dC	5.728	3.486	9.414	3
							21dC+2dA	1.666	0.202	13.727	3
528	0.2456	Treatment	1dC / 21dC+2dA	0.555	0.218	1.411
							1dC	0.427	0.324	0.563	3
							21dC+2dA	0.77	0.279	2.126	3
MD-205	0.2677	Treatment	1dC / 21dC+2dA	1.515	0.818	2.806
							1dC	1.445	0.775	2.694	3
							21dC+2dA	0.954	0.467	1.949	3
MD-246	0.2711	Treatment	1dC / 21dC+2dA	2.303	0.545	9.725
							1dC	1.081	0.787	1.484	3
							21dC+2dA	0.469	0.103	2.147	3
MD-191	0.2754	Treatment	1dC / 21dC+2dA	0.622	0.297	1.306
							1dC	0.678	0.275	1.671	3
							21dC+2dA	1.09	0.626	1.897	3
MD-194	0.2755	Treatment	1dC / 21dC+2dA	0.623	0.275	1.41
							1dC	0.362	0.281	0.465	3
							21dC+2dA	0.581	0.238	1.419	3
547	0.2827	Treatment	1dC / 21dC+2dA	1.448	0.806	2.601
							1dC	62.297	37.884	102.443	3
							21dC+2dA	43.036	21.157	87.541	3
MD-263	0.2827	Treatment	1dC / 21dC+2dA	0.502	0.164	1.538
							1dC	0.177	0.045	0.689	3
							21dC+2dA	0.353	0.158	0.786	3
MD-239	0.2827	Treatment	1dC / 21dC+2dA	0.283	0.022	3.67
							1dC	0.068	0	18.116	2
							21dC+2dA	0.239	0.077	0.744	3
MD-262	0.2827	Treatment	1dC / 21dC+2dA	0.51	0.154	1.688
							1dC	0.196	0.127	0.302	3
							21dC+2dA	0.384	0.101	1.463	3
MD-62	0.2827	Treatment	1dC / 21dC+2dA	2.244	0.592	8.5
							1dC	0.724	0.144	3.637	3
							21dC+2dA	0.323	0.129	0.81	3
MD-177	0.2827	Treatment	1dC / 21dC+2dA	1.821	0.586	5.66
							1dC	0.371	0.116	1.181	3
							21dC+2dA	0.204	0.131	0.316	2
MD-181	0.2844	Treatment	1dC / 21dC+2dA	0.62	0.285	1.35
							1dC	0.352	0.183	0.678	3
							21dC+2dA	0.568	0.221	1.461	3
MD-256	0.2844	Treatment	1dC / 21dC+2dA	1.785	0.586	5.438
							1dC	2.214	1.923	2.548	3
							21dC+2dA	1.24	0.398	3.868	3
MD-93	0.2849	Treatment	1dC / 21dC+2dA	0.517	0.168	1.588
							1dC	0.662	0.319	1.371	3
							21dC+2dA	1.281	0.331	4.961	3
MD-215	0.2852	Treatment	1dC / 21dC+2dA	0.648	0.319	1.315
							1dC	0.262	0.134	0.513	3
							21dC+2dA	0.405	0.174	0.939	3
MD-100	0.2879	Treatment	1dC / 21dC+2dA	0.509	0.16	1.621
							1dC	0.969	0.441	2.129	3
							21dC+2dA	1.904	0.469	7.734	3
MD-249	0.29	Treatment	1dC / 21dC+2dA	1.797	0.585	5.524
							1dC	1.354	0.989	1.855	3
							21dC+2dA	0.753	0.224	2.538	3
MD-206	0.3006	Treatment	1dC / 21dC+2dA	1.29	0.804	2.068
							1dC	1.218	0.969	1.531	3
							21dC+2dA	0.944	0.545	1.636	3
MD-193	0.3063	Treatment	1dC / 21dC+2dA	0.628	0.256	1.54
							1dC	0.354	0.246	0.509	3
							21dC+2dA	0.563	0.204	1.558	3
451	0.31	Treatment	1dC / 21dC+2dA	1.816	0.612	5.39
							1dC	0.225	0.108	0.469	3
							21dC+2dA	0.124	0.033	0.462	3
MD-110	0.315	Treatment	1dC / 21dC+2dA	1.422	0.669	3.025
							1dC	1.854	1.659	2.07	3
							21dC+2dA	1.303	0.6	2.83	3
MD-155	0.315	Treatment	1dC / 21dC+2dA	2.652	0.356	19.745
							1dC	2.465	0.276	22.007	3
							21dC+2dA	0.93	0.508	1.7	3
MD-53	0.3206	Treatment	1dC / 21dC+2dA	0.444	0.079	2.49
							1dC	0.035	0.006	0.224	3
							21dC+2dA	0.08	0.051	0.124	3
MD-196	0.335	Treatment	1dC / 21dC+2dA	1.38	0.739	2.578
							1dC	3.497	2.284	5.354	3
							21dC+2dA	2.534	1.189	5.401	3
MD-231	0.337	Treatment	1dC / 21dC+2dA	0.539	0.154	1.882
							1dC	0.123	0.028	0.541	3
							21dC+2dA	0.228	0.114	0.455	3
MD-70	0.3404	Treatment	1dC / 21dC+2dA	1.848	0.586	5.831
							1dC	1.473	0.446	4.867	3
							21dC+2dA	0.797	0.215	2.961	3
529	0.3404	Treatment	1dC / 21dC+2dA	1.59	0.54	4.678
							1dC	0.887	0.292	2.698	3
							21dC+2dA	0.558	0.473	0.659	3
MD-207	0.3456	Treatment	1dC / 21dC+2dA	0.72	0.384	1.35
							1dC	0.784	0.374	1.643	3
							21dC+2dA	1.089	0.589	2.014	3
MD-222	0.372	Treatment	1dC / 21dC+2dA	0.744	0.388	1.423
							1dC	0.247	0.171	0.355	3
							21dC+2dA	0.332	0.153	0.717	3
MD-69	0.3772	Treatment	1dC / 21dC+2dA	1.77	0.54	5.796
							1dC	1.472	0.537	4.033	3
							21dC+2dA	0.831	0.198	3.498	3
MD-182	0.3772	Treatment	1dC / 21dC+2dA	0.674	0.271	1.672
							1dC	0.346	0.226	0.53	3
							21dC+2dA	0.514	0.179	1.472	3
MD-245	0.3838	Treatment	1dC / 21dC+2dA	0.655	0.26	1.654
							1dC	0.439	0.23	0.835	3
							21dC+2dA	0.67	0.218	2.057	3
MD-186	0.4035	Treatment	1dC / 21dC+2dA	0.8	0.492	1.3
							1dC	0.261	0.167	0.407	3
							21dC+2dA	0.326	0.182	0.582	3
MD-166	0.4046	Treatment	1dC / 21dC+2dA	1.896	0.32	11.224
							1dC	1.855	1.502	2.292	3
							21dC+2dA	0.978	0.16	5.987	3
550	0.4203	Treatment	1dC / 21dC+2dA	1.254	0.678	2.322
							1dC	1.198	1.001	1.433	3
							21dC+2dA	0.955	0.489	1.864	3
MD-258	0.4215	Treatment	1dC / 21dC+2dA	1.534	0.558	4.213
							1dC	0.605	0.289	1.268	3
							21dC+2dA	0.395	0.116	1.347	3
MD-96	0.4293	Treatment	1dC / 21dC+2dA	0.701	0.309	1.594
							1dC	0.793	0.372	1.692	3
							21dC+2dA	1.131	0.424	3.018	3
MD-102	0.436	Treatment	1dC / 21dC+2dA	0.521	0.101	2.679
							1dC	0.222	0.031	1.593	3
							21dC+2dA	0.426	0.15	1.208	3
MD-44	0.4389	Treatment	1dC / 21dC+2dA	1.549	0.555	4.323
							1dC	1.484	0.456	4.83	3
							21dC+2dA	0.958	0.334	2.748	3
595	0.4402	Treatment	1dC / 21dC+2dA	1.279	0.716	2.283
							1dC	1.016	0.549	1.879	3
							21dC+2dA	0.795	0.414	1.527	3
MD-219	0.4542	Treatment	1dC / 21dC+2dA	1.256	0.651	2.425
							1dC	0.292	0.226	0.376	3
							21dC+2dA	0.232	0.111	0.487	3
MD-162	0.4578	Treatment	1dC / 21dC+2dA	0.786	0.431	1.434
							1dC	3.258	1.884	5.632	3
							21dC+2dA	4.145	2.015	8.526	3
MD-57	0.4833	Treatment	1dC / 21dC+2dA	1.298	0.6	2.807
							1dC	0.284	0.194	0.414	3
							21dC+2dA	0.219	0.089	0.537	3
MD-220	0.4833	Treatment	1dC / 21dC+2dA	0.757	0.297	1.93
							1dC	0.467	0.395	0.552	3
							21dC+2dA	0.616	0.233	1.629	3
MD-173	0.5068	Treatment	1dC / 21dC+2dA	1.339	0.548	3.271
							1dC	1.286	0.796	2.078	3
							21dC+2dA	0.96	0.335	2.754	3
MD-242	0.5084	Treatment	1dC / 21dC+2dA	1.798	0.363	8.906
							1dC	0.159	0.027	0.954	3
							21dC+2dA	0.089	0.016	0.492	3
MD-241	0.513	Treatment	1dC / 21dC+2dA	1.797	0.276	11.684
							1dC	0.242	0.002	33.107	2
							21dC+2dA	0.135	0.025	0.717	3
MD-115	0.5218	Treatment	1dC / 21dC+2dA	1.514	0.47	4.876
							1dC	0.204	0.056	0.734	3
							21dC+2dA	0.135	0.037	0.484	3
562	0.5365	Treatment	1dC / 21dC+2dA	0.822	0.427	1.583
							1dC	0.891	0.641	1.239	3
							21dC+2dA	1.084	0.504	2.331	3
MD-199	0.5471	Treatment	1dC / 21dC+2dA	0.797	0.338	1.88
							1dC	0.364	0.285	0.463	3
							21dC+2dA	0.456	0.18	1.156	3
MD-187	0.5571	Treatment	1dC / 21dC+2dA	0.651	0.16	2.654
							1dC	0.233	0.042	1.283	3
							21dC+2dA	0.358	0.132	0.973	3
559	0.5759	Treatment	1dC / 21dC+2dA	1.368	0.426	4.393
							1dC	0.514	0.133	1.986	3
							21dC+2dA	0.376	0.217	0.65	3
MD-97	0.5811	Treatment	1dC / 21dC+2dA	1.297	0.434	3.87
							1dC	93.71	72.5	121.125	3
							21dC+2dA	72.274	22.629	230.832	3
MD-141	0.6004	Treatment	1dC / 21dC+2dA	1.765	0.191	16.322
							1dC	0.049	0	16.631	2
							21dC+2dA	0.028	0.004	0.213	3
MD-209	0.6004	Treatment	1dC / 21dC+2dA	0.742	0.27	2.042
							1dC	1.135	0.364	3.538	3
							21dC+2dA	1.528	0.521	4.486	3
MD-224	0.6156	Treatment	1dC / 21dC+2dA	1.123	0.747	1.687
							1dC	0.611	0.385	0.968	3
							21dC+2dA	0.544	0.354	0.837	3
MD-236	0.6354	Treatment	1dC / 21dC+2dA	0.87	0.517	1.464
							1dC	0.382	0.234	0.623	3
							21dC+2dA	0.439	0.236	0.816	3
531	0.6475	Treatment	1dC / 21dC+2dA	1.874	0.126	27.958
							1dC	0.375	0.081	1.737	3
							21dC+2dA	0.2	0.008	4.96	3
MD-127	0.6496	Treatment	1dC / 21dC+2dA	0.831	0.368	1.873
							1dC	0.32	0.204	0.5	3
							21dC+2dA	0.385	0.147	1.007	3
MD-250	0.6569	Treatment	1dC / 21dC+2dA	1.317	0.339	5.113
							1dC	3.39	2.135	5.381	3
							21dC+2dA	2.574	0.573	11.569	3
MD-198	0.6587	Treatment	1dC / 21dC+2dA	1.127	0.674	1.885
							1dC	0.804	0.561	1.153	3
							21dC+2dA	0.714	0.383	1.332	3
512	0.6748	Treatment	1dC / 21dC+2dA	1.225	0.51	2.938
							1dC	1.472	0.51	4.25	3
							21dC+2dA	1.202	0.573	2.519	3
MD-201	0.6748	Treatment	1dC / 21dC+2dA	0.851	0.396	1.83
							1dC	0.379	0.244	0.589	3
							21dC+2dA	0.446	0.179	1.109	3
MD-109	0.695	Treatment	1dC / 21dC+2dA	1.932	0.068	54.93
							1dC	0.076	0.003	2.097	3
							21dC+2dA	0.039	0	206.734	2
555	0.695	Treatment	1dC / 21dC+2dA	1.712	0.103	28.347
							1dC	0.056	0.002	1.561	3
							21dC+2dA	0.033	0.007	0.158	3
MD-202	0.695	Treatment	1dC / 21dC+2dA	0.812	0.23	2.871
							1dC	0.568	0.405	0.798	3
							21dC+2dA	0.7	0.18	2.727	3
MD-87	0.695	Treatment	1dC / 21dC+2dA	0.801	0.226	2.844
							1dC	0.023	0.014	0.038	3
							21dC+2dA	0.029	0.007	0.12	3
MD-204	0.695	Treatment	1dC / 21dC+2dA	1.129	0.594	2.145
							1dC	0.526	0.366	0.755	3
							21dC+2dA	0.466	0.217	0.998	3
488	0.695	Treatment	1dC / 21dC+2dA	1.634	0.159	16.831
							1dC	0.064	0.004	1.047	3
							21dC+2dA	0.039	0.005	0.343	3
MD-165	0.695	Treatment	1dC / 21dC+2dA	0.806	0.224	2.905
							1dC	0.684	0.455	1.028	3
							21dC+2dA	0.849	0.208	3.465	3
MD-90	0.6968	Treatment	1dC / 21dC+2dA	1.194	0.48	2.97
							1dC	0.911	0.481	1.725	3
							21dC+2dA	0.762	0.253	2.302	3
MD-176	0.7001	Treatment	1dC / 21dC+2dA	1.38	0.224	8.496
							1dC	0.371	0.044	3.103	3
							21dC+2dA	0.269	0.109	0.665	3
MD-185	0.7019	Treatment	1dC / 21dC+2dA	0.699	0.097	5.029
							1dC	0.038	0.004	0.405	3
							21dC+2dA	0.055	0.017	0.177	3
MD-95	0.7036	Treatment	1dC / 21dC+2dA	0.825	0.264	2.581
							1dC	1.125	0.657	1.928	3
							21dC+2dA	1.363	0.364	5.111	3
MD-94	0.7036	Treatment	1dC / 21dC+2dA	1.207	0.468	3.113
							1dC	1.05	0.349	3.157	3
							21dC+2dA	0.87	0.335	2.256	3
MD-200	0.7069	Treatment	1dC / 21dC+2dA	0.882	0.371	2.097
							1dC	0.389	0.326	0.464	3
							21dC+2dA	0.441	0.178	1.093	3
MD-20	0.7174	Treatment	1dC / 21dC+2dA	0.755	0.144	3.963
							1dC	0.249	0.034	1.827	3
							21dC+2dA	0.329	0.115	0.94	3
MD-35	0.7197	Treatment	1dC / 21dC+2dA	0.764	0.179	3.266
							1dC	0.321	0.069	1.487	3
							21dC+2dA	0.42	0.081	2.167	3
MD-117	0.7207	Treatment	1dC / 21dC+2dA	1.096	0.598	2.01
							1dC	1.766	0.881	3.539	3
							21dC+2dA	1.611	1.235	2.101	3
MD-169	0.7581	Treatment	1dC / 21dC+2dA	1.75	0	7589.53
							1dC	1.645	0.014	189.221	2
							21dC+2dA	0.94	0	335639	2
597	0.7689	Treatment	1dC / 21dC+2dA	1.117	0.503	2.481
							1dC	0.139	0.085	0.225	3
							21dC+2dA	0.124	0.048	0.323	3
MD-84	0.7813	Treatment	1dC / 21dC+2dA	0.857	0.2	3.667
							1dC	0.855	0.681	1.075	3
							21dC+2dA	0.998	0.223	4.465	3
545	0.8083	Treatment	1dC / 21dC+2dA	0.9	0.321	2.521
							1dC	0.579	0.421	0.797	3
							21dC+2dA	0.644	0.209	1.987	3
383	0.8256	Treatment	1dC / 21dC+2dA	1.266	0.108	14.806
							1dC	0.114	0.049	0.266	3
							21dC+2dA	0.09	0.006	1.38	3
MD-125	0.8524	Treatment	1dC / 21dC+2dA	1.114	0.345	3.601
							1dC	1.131	0.612	2.09	3
							21dC+2dA	1.016	0.256	4.035	3
MD-189	0.8531	Treatment	1dC / 21dC+2dA	0.963	0.668	1.39
							1dC	1.671	1.076	2.597	3
							21dC+2dA	1.735	1.248	2.413	3
MD-226	0.8851	Treatment	1dC / 21dC+2dA	1.073	0.422	2.726
							1dC	0.63	0.387	1.027	3
							21dC+2dA	0.587	0.196	1.759	3
MD-255	0.8855	Treatment	1dC / 21dC+2dA	1.08	0.356	3.28
							1dC	0.929	0.569	1.516	3
							21dC+2dA	0.86	0.24	3.078	3
616	0.8855	Treatment	1dC / 21dC+2dA	1.038	0.651	1.655
							1dC	1.104	0.712	1.711	3
							21dC+2dA	1.063	0.61	1.853	3
MD-79	0.8855	Treatment	1dC / 21dC+2dA	1.143	0.155	8.41
							1dC	0.142	0.053	0.381	3
							21dC+2dA	0.125	0.012	1.277	3
MD-163	0.8855	Treatment	1dC / 21dC+2dA	1.051	0.487	2.265
							1dC	0.611	0.442	0.845	3
							21dC+2dA	0.581	0.242	1.396	3
MD-171	0.9183	Treatment	1dC / 21dC+2dA	1.031	0.591	1.8
							1dC	0.369	0.251	0.543	3
							21dC+2dA	0.358	0.182	0.702	3
MD-116	0.9183	Treatment	1dC / 21dC+2dA	1.069	0.259	4.408
							1dC	0.132	0.079	0.221	3
							21dC+2dA	0.123	0.025	0.6	3
507	0.9415	Treatment	1dC / 21dC+2dA	1.085	0.177	6.644
							1dC	0.022	0.004	0.125	3
							21dC+2dA	0.02	0.002	0.175	3
MD-260	0.9415	Treatment	1dC / 21dC+2dA	1.03	0.476	2.23
							1dC	0.903	0.588	1.386	3
							21dC+2dA	0.877	0.351	2.189	3
MD-86	0.9455	Treatment	1dC / 21dC+2dA	1.028	0.457	2.314
							1dC	0.839	0.539	1.307	3
							21dC+2dA	0.816	0.313	2.13	3
637	0.9474	Treatment	1dC / 21dC+2dA	0.938	0.146	6.01
							1dC	0.079	0.02	0.323	3
							21dC+2dA	0.085	0.009	0.81	3
MD-103	0.9697	Treatment	1dC / 21dC+2dA	0.986	0.463	2.099
							1dC	0.588	0.409	0.844	3
							21dC+2dA	0.596	0.248	1.435	3
380	0.9697	Treatment	1dC / 21dC+2dA	0.987	0.474	2.055
							1dC	0.53	0.386	0.726	3
							21dC+2dA	0.537	0.232	1.242	3
MD-211	0.9936	Treatment	1dC / 21dC+2dA	1.003	0.399	2.522
							1dC	17.043	14.873	19.529	3
							21dC+2dA	16.987	6.585	43.82	3
574	0.9936	Treatment	1dC / 21dC+2dA	0.999	0.626	1.593
							1dC	0.227	0.158	0.325	3
							21dC+2dA	0.227	0.129	0.401	3
MD-104	NaN	Treatment	1dC / 21dC+2dA	NaN	NaN	NaN
							1dC	NaN	NaN	NaN	0
							21dC+2dA	0.33	NaN	NaN	1

## Sheet: Endo vs Eco
target	p	property	comparison	ratio	95% ci low	95% ci high	value	mean	95% value ci low	95% value ci high	datapoints
488	0.01095	Treatment	Eco / Endo	0.026	0.015	0.046
							Eco	0.872	0.511	1.49	3
							Endo	33.117	16.865	65.03	3
507	0.01095	Treatment	Eco / Endo	0.085	0.058	0.124
							Eco	3.052	2.228	4.182	3
							Endo	36.054	22.74	57.164	3
MD-33	0.0112	Treatment	Eco / Endo	735.883	238.265	2272.78
							Eco	71.733	18.198	282.754	3
							Endo	0.097	0.041	0.235	3
555	0.0112	Treatment	Eco / Endo	0.268	0.215	0.333
							Eco	2.69	2.066	3.504	3
							Endo	10.056	8.691	11.636	3
MD-141	0.0112	Treatment	Eco / Endo	0.422	0.36	0.495
							Eco	4.543	3.746	5.509	3
							Endo	10.755	9.565	12.092	3
639	0.01249	Treatment	Eco / Endo	0.792	0.747	0.839
							Eco	1.841	1.723	1.967	3
							Endo	2.325	2.191	2.468	3
503	0.01992	Treatment	Eco / Endo	0.543	0.454	0.65
							Eco	0.815	0.665	0.998	3
							Endo	1.5	1.243	1.809	3
MD-109	0.01992	Treatment	Eco / Endo	0.245	0.164	0.366
							Eco	1.963	1.211	3.182	3
							Endo	8.017	5.556	11.569	3
MD-220	0.05795	Treatment	Eco / Endo	2.504	1.881	3.334
							Eco	3.498	2.504	4.887	3
							Endo	1.397	1.211	1.612	3
595	0.07051	Treatment	Eco / Endo	1.461	1.24	1.72
							Eco	1.595	1.31	1.943	3
							Endo	1.092	0.944	1.264	3
MD-266	0.0727	Treatment	Eco / Endo	2.428	1.58	3.732
							Eco	0.599	0.373	0.961	3
							Endo	0.247	0.154	0.394	3
MD-246	0.0727	Treatment	Eco / Endo	1.566	1.308	1.874
							Eco	1.849	1.688	2.026	3
							Endo	1.181	0.957	1.458	3
MD-185	0.0727	Treatment	Eco / Endo	0.481	0.358	0.647
							Eco	1.937	1.368	2.742	3
							Endo	4.022	3.448	4.692	3
527	0.0727	Treatment	Eco / Endo	1.816	1.36	2.425
							Eco	4.378	3.356	5.711	3
							Endo	2.41	1.705	3.407	3
551	0.07293	Treatment	Eco / Endo	0.203	0.105	0.395
							Eco	0.054	0.025	0.117	3
							Endo	0.265	0.19	0.371	3
637	0.07293	Treatment	Eco / Endo	2.741	1.688	4.448
							Eco	8.289	5.709	12.035	3
							Endo	3.025	1.678	5.452	3
MD-231	0.0784	Treatment	Eco / Endo	0.502	0.362	0.697
							Eco	1.393	0.94	2.064	3
							Endo	2.773	2.253	3.412	3
MD-211	0.08012	Treatment	Eco / Endo	1.853	1.34	2.564
							Eco	0.337	0.258	0.44	3
							Endo	0.182	0.123	0.27	3
518	0.08012	Treatment	Eco / Endo	7.733	3.054	19.584
							Eco	0.438	0.156	1.233	3
							Endo	0.057	0.041	0.079	3
612	0.08012	Treatment	Eco / Endo	0.597	0.455	0.784
							Eco	1.022	0.851	1.228	3
							Endo	1.711	1.231	2.377	3
MD-108	0.08012	Treatment	Eco / Endo	0.202	0.104	0.389
							Eco	1.796	1.752	1.842	3
							Endo	8.915	4.611	17.234	3
531	0.08012	Treatment	Eco / Endo	5.161	2.522	10.561
							Eco	4.725	4.035	5.534	3
							Endo	0.916	0.43	1.95	3
MD-218	0.08012	Treatment	Eco / Endo	2.051	1.343	3.133
							Eco	4.213	2.557	6.939	3
							Endo	2.053	1.36	3.1	3
MD-115	0.08012	Treatment	Eco / Endo	1.69	1.251	2.284
							Eco	4.739	3.725	6.03	3
							Endo	2.804	1.945	4.043	3
MD-264	0.08012	Treatment	Eco / Endo	0.444	0.289	0.682
							Eco	1.241	0.748	2.06	3
							Endo	2.795	2.219	3.522	3
MD-184	0.08114	Treatment	Eco / Endo	3.107	1.585	6.091
							Eco	1.103	0.619	1.965	3
							Endo	0.355	0.157	0.801	3
512	0.094	Treatment	Eco / Endo	2.229	1.358	3.659
							Eco	2.552	1.397	4.662	3
							Endo	1.145	0.78	1.679	3
MD-79	0.09926	Treatment	Eco / Endo	0.157	0.055	0.451
							Eco	0.654	0.199	2.147	3
							Endo	4.165	2.774	6.253	3
528	0.09926	Treatment	Eco / Endo	1.622	1.173	2.243
							Eco	2.197	1.565	3.083	3
							Endo	1.354	0.937	1.958	3
MD-104	0.1027	Treatment	Eco / Endo	0.267	0.117	0.61
							Eco	0.303	0.192	0.478	3
							Endo	1.133	0.426	3.012	3
MD-70	0.1034	Treatment	Eco / Endo	4.959	1.64	14.991
							Eco	3.938	1.265	12.262	3
							Endo	0.794	0.222	2.835	3
609	0.1068	Treatment	Eco / Endo	2.421	1.323	4.429
							Eco	2.799	1.791	4.375	3
							Endo	1.156	0.555	2.41	3
456	0.1068	Treatment	Eco / Endo	1.785	1.272	2.504
							Eco	1.288	1.24	1.337	3
							Endo	0.722	0.511	1.018	3
383	0.1085	Treatment	Eco / Endo	0.129	0.037	0.453
							Eco	0.693	0.187	2.568	3
							Endo	5.356	4.2	6.831	3
592	0.1085	Treatment	Eco / Endo	0.771	0.639	0.932
							Eco	1.539	1.266	1.871	3
							Endo	1.995	1.607	2.478	3
593	0.1101	Treatment	Eco / Endo	0.603	0.417	0.871
							Eco	0.887	0.647	1.215	3
							Endo	1.47	0.942	2.296	3
509	0.1101	Treatment	Eco / Endo	1.965	1.219	3.167
							Eco	2.542	1.94	3.33	3
							Endo	1.294	0.734	2.281	3
613	0.1101	Treatment	Eco / Endo	0.73	0.576	0.925
							Eco	1.667	1.259	2.207	3
							Endo	2.283	1.821	2.862	3
MD-171	0.1101	Treatment	Eco / Endo	1.16	1.038	1.296
							Eco	1.996	1.821	2.187	3
							Endo	1.721	1.504	1.969	3
MD-215	0.1101	Treatment	Eco / Endo	1.295	1.068	1.572
							Eco	1.657	1.31	2.096	3
							Endo	1.279	1.106	1.478	3
MD-221	0.1101	Treatment	Eco / Endo	1.377	1.077	1.76
							Eco	3.202	2.438	4.204	3
							Endo	2.326	1.782	3.035	3
MD-27	0.1102	Treatment	Eco / Endo	4.076	1.404	11.83
							Eco	4.065	1.113	14.851	3
							Endo	0.997	0.429	2.316	3
641	0.1126	Treatment	Eco / Endo	1.818	1.17	2.824
							Eco	1.68	1.35	2.089	3
							Endo	0.924	0.553	1.545	3
MD-230	0.1143	Treatment	Eco / Endo	1.4	1.089	1.801
							Eco	1.593	1.41	1.8	3
							Endo	1.138	0.849	1.525	3
MD-160	0.1163	Treatment	Eco / Endo	2.283	1.208	4.317
							Eco	3.844	2.647	5.582	3
							Endo	1.683	0.788	3.599	3
MD-69	0.118	Treatment	Eco / Endo	4.79	1.336	17.179
							Eco	2.979	0.726	12.218	3
							Endo	0.622	0.155	2.49	3
MD-150	0.1189	Treatment	Eco / Endo	0.637	0.439	0.923
							Eco	1.84	1.225	2.764	3
							Endo	2.89	1.923	4.342	3
MD-249	0.1297	Treatment	Eco / Endo	1.416	1.056	1.901
							Eco	1.275	0.99	1.642	3
							Endo	0.9	0.631	1.285	3
521	0.136	Treatment	Eco / Endo	2.633	1.193	5.811
							Eco	3.75	1.62	8.678	3
							Endo	1.424	1.187	1.709	3
379	0.1381	Treatment	Eco / Endo	1.537	1.05	2.249
							Eco	1.349	0.915	1.988	3
							Endo	0.877	0.565	1.362	3
545	0.1381	Treatment	Eco / Endo	1.343	1.036	1.741
							Eco	1.828	1.482	2.254	3
							Endo	1.361	0.993	1.865	3
514	0.1461	Treatment	Eco / Endo	0.851	0.735	0.985
							Eco	0.994	0.832	1.188	3
							Endo	1.169	1.036	1.319	3
MD-213	0.1461	Treatment	Eco / Endo	0.661	0.453	0.966
							Eco	0.374	0.243	0.574	3
							Endo	0.565	0.38	0.842	3
MD-198	0.1505	Treatment	Eco / Endo	0.838	0.711	0.988
							Eco	0.893	0.754	1.057	3
							Endo	1.065	0.882	1.286	3
MD-147	0.1594	Treatment	Eco / Endo	0.456	0.215	0.964
							Eco	0.106	0.043	0.261	3
							Endo	0.232	0.143	0.376	3
MD-100	0.1594	Treatment	Eco / Endo	2.747	1.059	7.122
							Eco	1.732	1.483	2.023	3
							Endo	0.631	0.236	1.688	3
569	0.1643	Treatment	Eco / Endo	2.025	1.016	4.036
							Eco	1.418	0.889	2.26	3
							Endo	0.7	0.304	1.613	3
570	0.1643	Treatment	Eco / Endo	0.448	0.205	0.981
							Eco	0.364	0.299	0.444	3
							Endo	0.813	0.351	1.88	3
MD-190	0.1651	Treatment	Eco / Endo	1.381	1.003	1.9
							Eco	1.154	1.005	1.324	3
							Endo	0.836	0.58	1.204	3
MD-181	0.1651	Treatment	Eco / Endo	1.509	1.002	2.273
							Eco	2.537	1.938	3.32	3
							Endo	1.681	1.025	2.757	3
559	0.167	Treatment	Eco / Endo	0.092	0.008	1.024
							Eco	0.041	0.039	0.043	2
							Endo	0.445	0.04	4.928	3
MD-267	0.1853	Treatment	Eco / Endo	1.569	0.972	2.533
							Eco	0.544	0.31	0.953	3
							Endo	0.346	0.271	0.443	3
MD-252	0.1867	Treatment	Eco / Endo	1.43	0.974	2.097
							Eco	1.222	0.992	1.506	3
							Endo	0.855	0.543	1.345	3
MD-217	0.1925	Treatment	Eco / Endo	1.736	0.937	3.215
							Eco	2.514	1.341	4.715	3
							Endo	1.449	1.342	1.564	3
MD-186	0.1945	Treatment	Eco / Endo	0.654	0.412	1.04
							Eco	1.261	0.804	1.979	3
							Endo	1.927	1.117	3.326	3
MD-250	0.1945	Treatment	Eco / Endo	1.344	0.963	1.877
							Eco	0.807	0.708	0.92	3
							Endo	0.6	0.412	0.875	3
MD-110	0.1945	Treatment	Eco / Endo	1.424	0.958	2.117
							Eco	1.315	1.062	1.629	3
							Endo	0.924	0.578	1.475	3
MD-247	0.1952	Treatment	Eco / Endo	0.78	0.592	1.029
							Eco	0.486	0.356	0.662	3
							Endo	0.623	0.463	0.837	3
MD-212	0.1952	Treatment	Eco / Endo	0.718	0.493	1.046
							Eco	0.396	0.288	0.545	3
							Endo	0.551	0.35	0.869	3
547	0.1952	Treatment	Eco / Endo	1.641	0.92	2.928
							Eco	0.194	0.1	0.373	3
							Endo	0.118	0.093	0.149	3
MD-177	0.1952	Treatment	Eco / Endo	2.842	0.845	9.559
							Eco	0.448	0.108	1.851	3
							Endo	0.158	0.086	0.29	3
MD-163	0.1952	Treatment	Eco / Endo	0.388	0.132	1.144
							Eco	0.632	0.17	2.349	3
							Endo	1.628	0.675	3.927	3
MD-127	0.1952	Treatment	Eco / Endo	1.441	0.939	2.21
							Eco	3.056	1.856	5.032	3
							Endo	2.122	1.721	2.615	3
450	0.2001	Treatment	Eco / Endo	1.595	0.898	2.831
							Eco	2.119	1.908	2.352	3
							Endo	1.328	0.731	2.414	3
459	0.2001	Treatment	Eco / Endo	7.384	0.665	81.966
							Eco	0.971	0.318	2.969	3
							Endo	0.132	0.008	2.127	3
MD-99	0.2019	Treatment	Eco / Endo	1.842	0.858	3.955
							Eco	0.522	0.235	1.161	3
							Endo	0.283	0.244	0.329	3
MD-173	0.2125	Treatment	Eco / Endo	2.015	0.818	4.968
							Eco	2.261	1.801	2.837	3
							Endo	1.122	0.428	2.943	3
MD-187	0.214	Treatment	Eco / Endo	0.701	0.443	1.109
							Eco	1.239	1.074	1.429	3
							Endo	1.767	1.07	2.919	3
MD-236	0.2283	Treatment	Eco / Endo	0.732	0.476	1.125
							Eco	1.043	0.67	1.624	3
							Endo	1.425	1.331	1.525	3
MD-196	0.2283	Treatment	Eco / Endo	1.548	0.893	2.681
							Eco	0.847	0.452	1.587	3
							Endo	0.547	0.309	0.969	3
548	0.2283	Treatment	Eco / Endo	0.644	0.352	1.177
							Eco	1.865	1.585	2.193	3
							Endo	2.897	1.512	5.549	3
MD-262	0.2305	Treatment	Eco / Endo	0.527	0.221	1.258
							Eco	0.913	0.341	2.447	3
							Endo	1.733	1.221	2.459	3
533	0.2323	Treatment	Eco / Endo	1.345	0.919	1.969
							Eco	0.291	0.198	0.426	3
							Endo	0.216	0.139	0.336	3
MD-155	0.2516	Treatment	Eco / Endo	0.416	0.111	1.569
							Eco	0.444	0.116	1.703	3
							Endo	1.067	0.939	1.214	3
MD-90	0.2675	Treatment	Eco / Endo	1.243	0.905	1.706
							Eco	0.603	0.418	0.87	3
							Endo	0.485	0.278	0.848	2
MD-197	0.2675	Treatment	Eco / Endo	1.516	0.803	2.862
							Eco	1.134	0.913	1.409	3
							Endo	0.748	0.37	1.513	3
598	0.2675	Treatment	Eco / Endo	0.746	0.48	1.158
							Eco	0.839	0.506	1.393	3
							Endo	1.126	0.923	1.372	3
MD-96	0.271	Treatment	Eco / Endo	1.413	0.863	2.315
							Eco	1.716	0.948	3.109	3
							Endo	1.215	0.782	1.887	3
MD-251	0.271	Treatment	Eco / Endo	1.427	0.843	2.417
							Eco	1.247	0.895	1.737	3
							Endo	0.874	0.464	1.646	3
MD-116	0.271	Treatment	Eco / Endo	1.8	0.744	4.353
							Eco	4.393	2.673	7.219	3
							Endo	2.441	0.856	6.964	3
MD-255	0.2765	Treatment	Eco / Endo	1.568	0.79	3.112
							Eco	1.915	1.226	2.993	3
							Endo	1.222	0.534	2.792	3
MD-94	0.2765	Treatment	Eco / Endo	1.323	0.862	2.029
							Eco	1.517	1.149	2.002	3
							Endo	1.147	0.685	1.921	3
MD-241	0.2765	Treatment	Eco / Endo	1.461	0.838	2.545
							Eco	5.63	3.195	9.919	3
							Endo	3.854	2.03	7.317	3
MD-97	0.2765	Treatment	Eco / Endo	2.298	0.674	7.839
							Eco	0.222	0.052	0.956	3
							Endo	0.097	0.03	0.308	3
MD-205	0.2765	Treatment	Eco / Endo	1.24	0.895	1.717
							Eco	0.885	0.692	1.133	3
							Endo	0.714	0.48	1.061	3
MD-176	0.2765	Treatment	Eco / Endo	0.749	0.489	1.147
							Eco	1.892	1.186	3.019	3
							Endo	2.526	1.585	4.025	3
MD-195	0.287	Treatment	Eco / Endo	1.39	0.791	2.444
							Eco	1.395	1.18	1.65	3
							Endo	1.003	0.543	1.855	3
MD-152	0.2874	Treatment	Eco / Endo	4.827	0.339	68.775
							Eco	2.66	0.968	7.311	3
							Endo	0.551	0.028	10.926	3
MD-182	0.2957	Treatment	Eco / Endo	1.451	0.75	2.804
							Eco	2.709	2.258	3.251	3
							Endo	1.868	0.917	3.805	3
626	0.2962	Treatment	Eco / Endo	0.869	0.698	1.081
							Eco	1.192	0.945	1.505	3
							Endo	1.373	1.073	1.756	3
550	0.3027	Treatment	Eco / Endo	1.362	0.761	2.438
							Eco	1.637	1.491	1.799	3
							Endo	1.202	0.659	2.194	3
MD-95	0.3027	Treatment	Eco / Endo	2.242	0.364	13.817
							Eco	1.031	0.034	31.301	2
							Endo	0.46	0.078	2.697	2
MD-239	0.3027	Treatment	Eco / Endo	1.526	0.775	3.006
							Eco	2.838	1.272	6.332	3
							Endo	1.86	0.971	3.561	3
MD-242	0.3088	Treatment	Eco / Endo	1.369	0.812	2.308
							Eco	7.534	3.992	14.219	3
							Endo	5.502	3.64	8.317	3
MD-191	0.3117	Treatment	Eco / Endo	3.664	0.363	36.968
							Eco	1.085	0.337	3.495	3
							Endo	0.296	0.02	4.431	3
MD-209	0.3185	Treatment	Eco / Endo	1.675	0.679	4.131
							Eco	0.951	0.319	2.835	3
							Endo	0.568	0.308	1.046	3
MD-53	0.3185	Treatment	Eco / Endo	0.356	0.064	1.994
							Eco	1.38	0.227	8.373	3
							Endo	3.872	0.547	27.436	3
MD-260	0.3185	Treatment	Eco / Endo	0.82	0.566	1.19
							Eco	1.008	0.659	1.541	3
							Endo	1.228	1.047	1.441	3
MD-138	0.3185	Treatment	Eco / Endo	0.485	0.143	1.641
							Eco	0.14	0.039	0.499	3
							Endo	0.289	0.072	1.159	3
MD-57	0.3185	Treatment	Eco / Endo	0.545	0.183	1.629
							Eco	1.514	0.408	5.615	3
							Endo	2.776	1.425	5.405	3
MD-219	0.3233	Treatment	Eco / Endo	1.27	0.824	1.956
							Eco	2.07	1.559	2.747	3
							Endo	1.63	0.967	2.747	3
MD-208	0.3235	Treatment	Eco / Endo	0.695	0.329	1.469
							Eco	4.096	3.499	4.794	3
							Endo	5.891	2.682	12.943	3
597	0.3237	Treatment	Eco / Endo	1.183	0.833	1.68
							Eco	3.248	3.049	3.459	3
							Endo	2.746	1.907	3.954	3
MD-243	0.3244	Treatment	Eco / Endo	0.768	0.438	1.345
							Eco	0.653	0.367	1.161	3
							Endo	0.85	0.784	0.922	3
MD-214	0.3282	Treatment	Eco / Endo	1.294	0.741	2.261
							Eco	1.662	1.553	1.779	3
							Endo	1.284	0.727	2.268	3
520	0.3433	Treatment	Eco / Endo	2.964	0.354	24.822
							Eco	0.014	0	0.895	2
							Endo	0.005	0	0.053	3
MD-157	0.3477	Treatment	Eco / Endo	0.715	0.344	1.483
							Eco	0.711	0.58	0.872	3
							Endo	0.995	0.452	2.191	3
MD-232	0.3515	Treatment	Eco / Endo	0.691	0.348	1.376
							Eco	0.41	0.212	0.792	3
							Endo	0.593	0.262	1.34	3
MD-240	0.3544	Treatment	Eco / Endo	1.347	0.713	2.545
							Eco	2.805	1.362	5.777	3
							Endo	2.082	1.605	2.702	3
560	0.3576	Treatment	Eco / Endo	1.167	0.84	1.623
							Eco	0.822	0.708	0.954	3
							Endo	0.704	0.482	1.029	3
MD-204	0.3805	Treatment	Eco / Endo	0.85	0.617	1.17
							Eco	1.102	0.774	1.569	3
							Endo	1.297	0.916	1.835	3
MD-189	0.3805	Treatment	Eco / Endo	0.874	0.667	1.145
							Eco	0.592	0.429	0.815	3
							Endo	0.677	0.524	0.874	3
MD-93	0.3805	Treatment	Eco / Endo	1.364	0.63	2.951
							Eco	1.466	1.293	1.663	3
							Endo	1.075	0.484	2.386	3
MD-265	0.3903	Treatment	Eco / Endo	0.527	0.137	2.023
							Eco	0.275	0.054	1.412	3
							Endo	0.522	0.179	1.521	3
524	0.3954	Treatment	Eco / Endo	1.126	0.883	1.436
							Eco	0.26	0.198	0.341	3
							Endo	0.231	0.178	0.3	3
MD-194	0.4396	Treatment	Eco / Endo	0.815	0.509	1.304
							Eco	0.871	0.599	1.268	3
							Endo	1.069	0.604	1.894	3
MD-216	0.4449	Treatment	Eco / Endo	1.198	0.767	1.872
							Eco	1.297	1	1.683	3
							Endo	1.083	0.636	1.842	3
566	0.4501	Treatment	Eco / Endo	0.615	0.154	2.453
							Eco	1.322	0.949	1.842	3
							Endo	2.151	0.494	9.378	3
561	0.4501	Treatment	Eco / Endo	1.099	0.85	1.421
							Eco	1.297	1.179	1.427	3
							Endo	1.18	0.885	1.574	3
MD-162	0.4624	Treatment	Eco / Endo	1.907	0.275	13.208
							Eco	0.472	0.063	3.541	3
							Endo	0.247	0.173	0.354	3
574	0.465	Treatment	Eco / Endo	0.866	0.585	1.282
							Eco	2.716	2.267	3.254	3
							Endo	3.137	1.994	4.935	3
MD-199	0.465	Treatment	Eco / Endo	1.085	0.89	1.323
							Eco	1.14	0.955	1.36	3
							Endo	1.05	0.828	1.333	3
MD-20	0.4959	Treatment	Eco / Endo	1.677	0.445	6.321
							Eco	4.1	0.832	20.196	3
							Endo	2.445	0.739	8.092	3
MD-202	0.4959	Treatment	Eco / Endo	0.898	0.668	1.209
							Eco	0.537	0.383	0.754	3
							Endo	0.598	0.323	1.108	2
MD-228	0.5093	Treatment	Eco / Endo	1.163	0.72	1.878
							Eco	3.742	2.207	6.345	3
							Endo	3.218	2.751	3.763	3
MD-248	0.525	Treatment	Eco / Endo	0.913	0.696	1.197
							Eco	0.629	0.539	0.734	3
							Endo	0.689	0.499	0.95	3
MD-168	0.528	Treatment	Eco / Endo	1.529	0.475	4.923
							Eco	2.952	0.994	8.764	3
							Endo	1.93	0.478	7.793	3
616	0.528	Treatment	Eco / Endo	1.1	0.843	1.435
							Eco	0.934	0.729	1.197	3
							Endo	0.849	0.619	1.166	3
MD-167	0.528	Treatment	Eco / Endo	1.175	0.702	1.968
							Eco	2.262	1.774	2.885	3
							Endo	1.925	1.059	3.499	3
MD-201	0.528	Treatment	Eco / Endo	1.032	0.93	1.146
							Eco	1.174	1.124	1.225	3
							Endo	1.137	1.01	1.281	3
MD-172	0.528	Treatment	Eco / Endo	1.451	0.392	5.369
							Eco	2.712	1.912	3.848	3
							Endo	1.87	0.457	7.641	3
MD-165	0.528	Treatment	Eco / Endo	1.081	0.869	1.344
							Eco	1.123	0.902	1.399	3
							Endo	1.039	0.807	1.338	3
451	0.528	Treatment	Eco / Endo	1.076	0.838	1.381
							Eco	4.482	4.098	4.903	3
							Endo	4.166	3.154	5.503	3
MD-35	0.5416	Treatment	Eco / Endo	1.63	0.293	9.061
							Eco	3.679	0.541	25.009	3
							Endo	2.258	1.211	4.21	3
654	0.5425	Treatment	Eco / Endo	1.112	0.77	1.607
							Eco	0.737	0.485	1.121	3
							Endo	0.663	0.569	0.772	3
MD-261	0.5428	Treatment	Eco / Endo	1.398	0.413	4.737
							Eco	0.557	0.146	2.128	3
							Endo	0.399	0.271	0.587	3
MD-166	0.561	Treatment	Eco / Endo	1.261	0.615	2.587
							Eco	1.095	0.464	2.585	3
							Endo	0.868	0.447	1.684	3
562	0.5658	Treatment	Eco / Endo	1.243	0.54	2.859
							Eco	0.781	0.594	1.026	3
							Endo	0.628	0.251	1.574	3
MD-41	0.5729	Treatment	Eco / Endo	1.417	0.343	5.862
							Eco	1.415	0.984	2.033	3
							Endo	0.998	0.218	4.563	3
MD-56	0.5729	Treatment	Eco / Endo	1.591	0.354	7.147
							Eco	0.714	0.184	2.771	3
							Endo	0.449	0.074	2.727	3
MD-86	0.6093	Treatment	Eco / Endo	0.902	0.623	1.305
							Eco	1.546	0.986	2.423	3
							Endo	1.715	1.278	2.3	3
MD-203	0.6094	Treatment	Eco / Endo	0.855	0.436	1.677
							Eco	1.129	0.904	1.41	3
							Endo	1.321	0.628	2.778	3
MD-258	0.6116	Treatment	Eco / Endo	1.122	0.732	1.722
							Eco	1.465	1.056	2.033	3
							Endo	1.305	0.775	2.197	3
MD-87	0.6116	Treatment	Eco / Endo	0.848	0.469	1.532
							Eco	6.026	3.547	10.237	3
							Endo	7.106	3.487	14.48	3
MD-48	0.6116	Treatment	Eco / Endo	0.627	0.119	3.31
							Eco	0.94	0.167	5.292	3
							Endo	1.5	0.224	10.049	3
510	0.6116	Treatment	Eco / Endo	1.088	0.789	1.502
							Eco	1.274	0.861	1.884	3
							Endo	1.17	0.922	1.486	3
MD-159	0.6116	Treatment	Eco / Endo	1.125	0.67	1.89
							Eco	2.911	2.405	3.522	3
							Endo	2.587	1.448	4.622	3
MD-200	0.6226	Treatment	Eco / Endo	1.041	0.847	1.279
							Eco	1.167	1.159	1.175	3
							Endo	1.121	0.912	1.379	3
529	0.6433	Treatment	Eco / Endo	1.158	0.655	2.048
							Eco	1.486	0.771	2.863	3
							Endo	1.282	0.715	2.299	3
MD-233	0.6439	Treatment	Eco / Endo	1.366	0.275	6.792
							Eco	1.759	0.32	9.669	3
							Endo	1.288	0.882	1.881	3
MD-207	0.6439	Treatment	Eco / Endo	1.366	0.385	4.846
							Eco	0.342	0.074	1.584	3
							Endo	0.251	0.085	0.742	3
MD-206	0.6515	Treatment	Eco / Endo	1.086	0.778	1.516
							Eco	0.74	0.53	1.034	3
							Endo	0.682	0.462	1.006	3
MD-256	0.6644	Treatment	Eco / Endo	1.129	0.589	2.165
							Eco	1.114	0.907	1.37	3
							Endo	0.987	0.483	2.015	3
MD-174	0.6644	Treatment	Eco / Endo	1.079	0.689	1.691
							Eco	2.676	2.576	2.78	3
							Endo	2.48	1.575	3.903	3
MD-259	0.6861	Treatment	Eco / Endo	0.88	0.444	1.742
							Eco	1.127	0.514	2.468	3
							Endo	1.28	0.948	1.729	3
MD-66	0.6874	Treatment	Eco / Endo	1.373	0.312	6.042
							Eco	0.791	0.131	4.756	3
							Endo	0.576	0.164	2.026	3
MD-125	0.6874	Treatment	Eco / Endo	0.883	0.492	1.583
							Eco	0.819	0.492	1.363	3
							Endo	0.927	0.458	1.878	3
MD-188	0.751	Treatment	Eco / Endo	0.896	0.485	1.653
							Eco	1.281	0.613	2.68	3
							Endo	1.431	0.831	2.462	3
MD-245	0.751	Treatment	Eco / Endo	0.943	0.599	1.486
							Eco	0.968	0.957	0.98	3
							Endo	1.027	0.651	1.618	3
MD-156	0.751	Treatment	Eco / Endo	0.766	0.108	5.436
							Eco	0.318	0.039	2.593	3
							Endo	0.415	0.251	0.686	3
519	0.751	Treatment	Eco / Endo	0.698	0.074	6.617
							Eco	0.023	0	2.884	2
							Endo	0.033	0.003	0.425	3
MD-244	0.751	Treatment	Eco / Endo	1.09	0.61	1.948
							Eco	1.331	0.682	2.597	3
							Endo	1.221	0.94	1.586	3
MD-222	0.7969	Treatment	Eco / Endo	0.957	0.691	1.326
							Eco	1.757	1.466	2.105	3
							Endo	1.836	1.248	2.7	3
MD-117	0.7994	Treatment	Eco / Endo	1.093	0.497	2.404
							Eco	0.865	0.721	1.039	3
							Endo	0.792	0.343	1.828	3
MD-62	0.7994	Treatment	Eco / Endo	0.903	0.446	1.826
							Eco	1.268	0.546	2.942	3
							Endo	1.404	0.732	2.693	3
MD-58	0.7994	Treatment	Eco / Endo	1.223	0.279	5.366
							Eco	0.924	0.154	5.56	3
							Endo	0.756	0.265	2.157	3
MD-193	0.8124	Treatment	Eco / Endo	0.944	0.53	1.681
							Eco	1.187	1.079	1.306	3
							Endo	1.258	0.692	2.285	3
MD-89	0.8242	Treatment	Eco / Endo	1.049	0.707	1.557
							Eco	1.23	0.932	1.622	3
							Endo	1.172	0.726	1.892	3
MD-238	0.842	Treatment	Eco / Endo	0.949	0.542	1.662
							Eco	3.221	1.733	5.984	3
							Endo	3.394	2.81	4.099	3
MD-237	0.842	Treatment	Eco / Endo	0.948	0.56	1.605
							Eco	3.346	1.807	6.193	3
							Endo	3.528	2.705	4.602	3
MD-44	0.8505	Treatment	Eco / Endo	1.132	0.338	3.792
							Eco	0.625	0.145	2.697	3
							Endo	0.552	0.246	1.242	3
MD-263	0.8841	Treatment	Eco / Endo	0.919	0.328	2.58
							Eco	1.335	0.779	2.287	3
							Endo	1.452	0.432	4.882	3
MD-161	0.9092	Treatment	Eco / Endo	1.023	0.706	1.482
							Eco	1.586	1.447	1.738	3
							Endo	1.551	1.044	2.304	3
MD-84	0.9092	Treatment	Eco / Endo	1.068	0.465	2.449
							Eco	1.014	0.387	2.656	3
							Endo	0.95	0.41	2.197	3
380	0.9131	Treatment	Eco / Endo	0.951	0.37	2.443
							Eco	1.729	1.528	1.956	3
							Endo	1.817	0.693	4.768	3
MD-40	0.9266	Treatment	Eco / Endo	0.936	0.335	2.618
							Eco	0.962	0.277	3.342	3
							Endo	1.028	0.427	2.473	3
MD-103	0.9304	Treatment	Eco / Endo	0.962	0.4	2.315
							Eco	1.073	0.978	1.177	3
							Endo	1.115	0.457	2.718	3
MD-78	0.9352	Treatment	Eco / Endo	1.049	0.458	2.4
							Eco	3.254	1.455	7.278	3
							Endo	3.102	1.17	8.228	3
MD-257	0.9355	Treatment	Eco / Endo	1.03	0.58	1.829
							Eco	1.174	0.784	1.759	3
							Endo	1.14	0.568	2.289	3
381	0.9355	Treatment	Eco / Endo	0.952	0.366	2.479
							Eco	1.421	0.458	4.41	3
							Endo	1.493	0.596	3.742	3
605	0.9355	Treatment	Eco / Endo	0.978	0.558	1.714
							Eco	1.182	0.983	1.421	3
							Endo	1.209	0.651	2.244	3
MD-229	0.9483	Treatment	Eco / Endo	0.989	0.739	1.323
							Eco	1.539	1.245	1.903	3
							Endo	1.557	1.093	2.218	3
MD-85	0.9483	Treatment	Eco / Endo	1.023	0.581	1.802
							Eco	0.993	0.532	1.854	3
							Endo	0.97	0.525	1.795	3
MD-134	0.9492	Treatment	Eco / Endo	0.986	0.608	1.601
							Eco	1.185	0.704	1.996	3
							Endo	1.202	1.055	1.369	3
MD-77	0.9728	Treatment	Eco / Endo	1.027	0.357	2.956
							Eco	1.708	0.538	5.417	3
							Endo	1.664	0.52	5.324	3
MD-102	0.9913	Treatment	Eco / Endo	1.008	0.491	2.067
							Eco	1.464	1.14	1.88	3
							Endo	1.453	0.654	3.226	3
MD-224	1	Treatment	Eco / Endo	1.002	0.774	1.296
							Eco	1.261	1.02	1.559	3
							Endo	1.259	0.92	1.722	3
MD-226	1	Treatment	Eco / Endo	1	0.85	1.176
							Eco	1.668	1.592	1.747	3
							Endo	1.668	1.399	1.989	3
642	NaN	Treatment	Eco / Endo	2.777	NaN	NaN
							Eco	0.052	NaN	NaN	1
							Endo	0.019	NaN	NaN	1
MD-169	NaN	Treatment	Eco / Endo	2.266	0.031	164.699
							Eco	0.675	NaN	NaN	1
							Endo	0.298	0.004	21.657	2

## Sheet: Para vs Endo
target	p	property	comparison	ratio	95% ci low	95% ci high	value	mean	95% value ci low	95% value ci high	datapoints
383	0.009902	Treatment	Endo / Para	5.714	4.677	6.98
							Endo	5.356	4.2	6.831	3
							Para	0.937	0.812	1.083	3
488	0.009902	Treatment	Endo / Para	24.383	13.59	43.746
							Endo	33.117	16.865	65.03	3
							Para	1.358	0.748	2.465	3
MD-264	0.009902	Treatment	Endo / Para	3.086	2.552	3.731
							Endo	2.795	2.219	3.522	3
							Para	0.906	0.78	1.053	3
514	0.009902	Treatment	Endo / Para	2.549	2.158	3.011
							Endo	1.169	1.036	1.319	3
							Para	0.459	0.375	0.561	3
MD-212	0.009902	Treatment	Endo / Para	0.172	0.115	0.258
							Endo	0.551	0.35	0.869	3
							Para	3.199	2.093	4.888	3
626	0.009902	Treatment	Endo / Para	5.418	3.919	7.491
							Endo	1.373	1.073	1.756	3
							Para	0.253	0.171	0.376	3
MD-208	0.0182	Treatment	Endo / Para	18.983	9.85	36.586
							Endo	5.891	2.682	12.943	3
							Para	0.31	0.207	0.465	3
MD-177	0.0182	Treatment	Endo / Para	0.168	0.101	0.279
							Endo	0.158	0.086	0.29	3
							Para	0.938	0.591	1.491	3
MD-221	0.0182	Treatment	Endo / Para	4.966	3.882	6.354
							Endo	2.326	1.782	3.035	3
							Para	0.468	0.437	0.501	3
MD-156	0.02236	Treatment	Endo / Para	0.143	0.079	0.258
							Endo	0.415	0.251	0.686	3
							Para	2.9	1.417	5.934	3
MD-147	0.02372	Treatment	Endo / Para	5.27	3.069	9.05
							Endo	0.232	0.143	0.376	3
							Para	0.044	0.023	0.084	3
MD-79	0.02385	Treatment	Endo / Para	2.949	2.111	4.118
							Endo	4.165	2.774	6.253	3
							Para	1.412	1.095	1.821	3
MD-213	0.02401	Treatment	Endo / Para	0.234	0.165	0.331
							Endo	0.565	0.38	0.842	3
							Para	2.417	2.083	2.806	3
MD-242	0.03241	Treatment	Endo / Para	5.6	3.071	10.212
							Endo	5.502	3.64	8.317	3
							Para	0.982	0.475	2.034	3
521	0.03241	Treatment	Endo / Para	2.231	1.691	2.944
							Endo	1.424	1.187	1.709	3
							Para	0.638	0.457	0.892	3
503	0.03241	Treatment	Endo / Para	1.998	1.672	2.388
							Endo	1.5	1.243	1.809	3
							Para	0.75	0.722	0.78	3
597	0.03241	Treatment	Endo / Para	2.347	1.732	3.181
							Endo	2.746	1.907	3.954	3
							Para	1.17	0.97	1.411	3
574	0.03241	Treatment	Endo / Para	2.593	1.714	3.921
							Endo	3.137	1.994	4.935	3
							Para	1.21	0.769	1.904	3
MD-141	0.03241	Treatment	Endo / Para	2.666	1.972	3.602
							Endo	10.755	9.565	12.092	3
							Para	4.035	2.873	5.667	3
MD-161	0.03241	Treatment	Endo / Para	2.762	1.792	4.256
							Endo	1.551	1.044	2.304	3
							Para	0.562	0.335	0.943	3
545	0.03241	Treatment	Endo / Para	0.433	0.303	0.619
							Endo	1.361	0.993	1.865	3
							Para	3.143	2.045	4.832	3
507	0.03512	Treatment	Endo / Para	14.655	5.619	38.225
							Endo	36.054	22.74	57.164	3
							Para	2.46	0.807	7.496	3
518	0.03512	Treatment	Endo / Para	0.202	0.11	0.369
							Endo	0.057	0.041	0.079	3
							Para	0.281	0.138	0.575	3
456	0.03948	Treatment	Endo / Para	2.224	1.644	3.009
							Endo	0.722	0.511	1.018	3
							Para	0.324	0.286	0.368	3
MD-206	0.03948	Treatment	Endo / Para	0.463	0.316	0.676
							Endo	0.682	0.462	1.006	3
							Para	1.474	0.951	2.285	3
MD-150	0.03948	Treatment	Endo / Para	2.266	1.511	3.397
							Endo	2.89	1.923	4.342	3
							Para	1.275	0.796	2.043	3
MD-233	0.03968	Treatment	Endo / Para	0.455	0.308	0.673
							Endo	1.288	0.882	1.881	3
							Para	2.829	1.782	4.492	3
MD-229	0.04495	Treatment	Endo / Para	0.428	0.309	0.593
							Endo	1.557	1.093	2.218	3
							Para	3.641	3.316	3.998	3
MD-167	0.04831	Treatment	Endo / Para	2.844	1.61	5.024
							Endo	1.925	1.059	3.499	3
							Para	0.677	0.355	1.291	3
MD-207	0.04831	Treatment	Endo / Para	0.121	0.047	0.311
							Endo	0.251	0.085	0.742	3
							Para	2.07	1.358	3.155	3
MD-104	0.05057	Treatment	Endo / Para	0.218	0.093	0.512
							Endo	1.133	0.426	3.012	3
							Para	5.185	2.152	12.492	3
531	0.0519	Treatment	Endo / Para	0.17	0.082	0.353
							Endo	0.916	0.43	1.95	3
							Para	5.37	4.729	6.098	3
MD-185	0.05549	Treatment	Endo / Para	1.303	1.116	1.522
							Endo	4.022	3.448	4.692	3
							Para	3.086	2.573	3.701	3
MD-184	0.05549	Treatment	Endo / Para	0.218	0.105	0.453
							Endo	0.355	0.157	0.801	3
							Para	1.626	1.248	2.118	3
MD-57	0.05549	Treatment	Endo / Para	2.609	1.508	4.514
							Endo	2.776	1.425	5.405	3
							Para	1.064	0.685	1.652	3
524	0.05549	Treatment	Endo / Para	1.746	1.266	2.41
							Endo	0.231	0.178	0.3	3
							Para	0.132	0.089	0.195	3
MD-228	0.05661	Treatment	Endo / Para	1.408	1.206	1.643
							Endo	3.218	2.751	3.763	3
							Para	2.286	2.253	2.319	3
MD-176	0.05661	Treatment	Endo / Para	2.896	1.646	5.093
							Endo	2.526	1.585	4.025	3
							Para	0.872	0.198	3.842	2
451	0.05661	Treatment	Endo / Para	1.545	1.216	1.963
							Endo	4.166	3.154	5.503	3
							Para	2.696	2.4	3.029	3
MD-205	0.05661	Treatment	Endo / Para	0.438	0.265	0.725
							Endo	0.714	0.48	1.061	3
							Para	1.629	0.883	3.004	3
MD-127	0.05661	Treatment	Endo / Para	1.583	1.198	2.09
							Endo	2.122	1.721	2.615	3
							Para	1.341	0.956	1.88	3
612	0.05661	Treatment	Endo / Para	1.67	1.257	2.22
							Endo	1.711	1.231	2.377	3
							Para	1.024	0.898	1.169	3
MD-241	0.05661	Treatment	Endo / Para	2.987	1.671	5.34
							Endo	3.854	2.03	7.317	3
							Para	1.29	1.064	1.564	3
605	0.05661	Treatment	Endo / Para	2.457	1.458	4.14
							Endo	1.209	0.651	2.244	3
							Para	0.492	0.368	0.658	3
MD-99	0.05661	Treatment	Endo / Para	0.496	0.337	0.729
							Endo	0.283	0.244	0.329	3
							Para	0.571	0.37	0.883	3
MD-232	0.05711	Treatment	Endo / Para	0.326	0.166	0.641
							Endo	0.593	0.262	1.34	3
							Para	1.82	1.181	2.805	3
MD-138	0.06897	Treatment	Endo / Para	0.15	0.046	0.493
							Endo	0.289	0.072	1.159	3
							Para	1.927	1.068	3.476	3
MD-219	0.07304	Treatment	Endo / Para	0.516	0.322	0.826
							Endo	1.63	0.967	2.747	3
							Para	3.159	1.897	5.26	3
MD-62	0.1005	Treatment	Endo / Para	2.546	1.221	5.309
							Endo	1.404	0.732	2.693	3
							Para	0.552	0.228	1.337	3
MD-243	0.1005	Treatment	Endo / Para	0.91	0.849	0.976
							Endo	0.85	0.784	0.922	3
							Para	0.934	0.904	0.965	3
MD-236	0.1014	Treatment	Endo / Para	0.605	0.422	0.868
							Endo	1.425	1.331	1.525	3
							Para	2.356	1.617	3.433	3
MD-247	0.1027	Treatment	Endo / Para	1.869	1.148	3.043
							Endo	0.623	0.463	0.837	3
							Para	0.333	0.186	0.597	3
MD-209	0.1038	Treatment	Endo / Para	0.467	0.251	0.869
							Endo	0.568	0.308	1.046	3
							Para	1.216	0.586	2.522	3
593	0.1072	Treatment	Endo / Para	1.581	1.079	2.317
							Endo	1.47	0.942	2.296	3
							Para	0.93	0.635	1.361	3
639	0.1072	Treatment	Endo / Para	0.476	0.271	0.837
							Endo	2.325	2.191	2.468	3
							Para	4.882	2.756	8.646	3
MD-260	0.1159	Treatment	Endo / Para	1.818	1.114	2.967
							Endo	1.228	1.047	1.441	3
							Para	0.676	0.394	1.159	3
MD-197	0.1159	Treatment	Endo / Para	0.51	0.285	0.914
							Endo	0.748	0.37	1.513	3
							Para	1.467	0.886	2.429	3
MD-211	0.1159	Treatment	Endo / Para	0.674	0.482	0.941
							Endo	0.182	0.123	0.27	3
							Para	0.27	0.226	0.322	3
MD-190	0.1162	Treatment	Endo / Para	1.421	1.044	1.933
							Endo	0.836	0.58	1.204	3
							Para	0.588	0.439	0.788	3
MD-196	0.1165	Treatment	Endo / Para	0.562	0.338	0.936
							Endo	0.547	0.309	0.969	3
							Para	0.974	0.565	1.679	3
MD-96	0.1184	Treatment	Endo / Para	0.65	0.442	0.956
							Endo	1.215	0.782	1.887	3
							Para	1.868	1.254	2.783	3
533	0.1247	Treatment	Endo / Para	2.381	1.091	5.195
							Endo	0.216	0.139	0.336	3
							Para	0.091	0.036	0.229	3
551	0.1327	Treatment	Endo / Para	0.349	0.132	0.919
							Endo	0.265	0.19	0.371	3
							Para	0.761	0.26	2.23	3
MD-218	0.1362	Treatment	Endo / Para	1.455	1.021	2.074
							Endo	2.053	1.36	3.1	3
							Para	1.411	1.19	1.674	3
MD-95	0.1362	Treatment	Endo / Para	0.416	0.183	0.949
							Endo	0.46	0.078	2.697	2
							Para	1.105	0.21	5.802	2
613	0.1362	Treatment	Endo / Para	1.224	1.007	1.486
							Endo	2.283	1.821	2.862	3
							Para	1.866	1.535	2.268	3
MD-220	0.1429	Treatment	Endo / Para	1.862	1.013	3.42
							Endo	1.397	1.211	1.612	3
							Para	0.75	0.393	1.431	3
MD-89	0.1477	Treatment	Endo / Para	1.554	0.999	2.416
							Endo	1.172	0.726	1.892	3
							Para	0.755	0.665	0.857	3
566	0.15	Treatment	Endo / Para	4.022	0.975	16.581
							Endo	2.151	0.494	9.378	3
							Para	0.535	0.415	0.689	3
592	0.1516	Treatment	Endo / Para	0.581	0.332	1.015
							Endo	1.995	1.607	2.478	3
							Para	3.437	1.83	6.454	3
MD-222	0.1532	Treatment	Endo / Para	1.377	0.987	1.92
							Endo	1.836	1.248	2.7	3
							Para	1.333	1.138	1.562	3
MD-174	0.1532	Treatment	Endo / Para	1.458	0.983	2.164
							Endo	2.48	1.575	3.903	3
							Para	1.7	1.426	2.027	3
MD-86	0.1539	Treatment	Endo / Para	1.346	0.987	1.836
							Endo	1.715	1.278	2.3	3
							Para	1.274	0.881	1.841	3
MD-246	0.1554	Treatment	Endo / Para	1.708	0.964	3.025
							Endo	1.181	0.957	1.458	3
							Para	0.692	0.365	1.312	3
379	0.1896	Treatment	Endo / Para	1.425	0.93	2.185
							Endo	0.877	0.565	1.362	3
							Para	0.616	0.577	0.657	3
459	0.19	Treatment	Endo / Para	0.105	0.007	1.643
							Endo	0.132	0.008	2.127	3
							Para	1.252	0.964	1.626	3
MD-110	0.1996	Treatment	Endo / Para	1.403	0.922	2.137
							Endo	0.924	0.578	1.475	3
							Para	0.658	0.567	0.764	3
562	0.1996	Treatment	Endo / Para	0.531	0.25	1.131
							Endo	0.628	0.251	1.574	3
							Para	1.182	0.642	2.179	3
MD-261	0.1996	Treatment	Endo / Para	0.4	0.127	1.258
							Endo	0.399	0.271	0.587	3
							Para	0.998	0.281	3.549	3
MD-165	0.2043	Treatment	Endo / Para	1.431	0.918	2.23
							Endo	1.039	0.807	1.338	3
							Para	0.726	0.428	1.231	3
MD-214	0.2112	Treatment	Endo / Para	0.686	0.43	1.095
							Endo	1.284	0.727	2.268	3
							Para	1.871	1.308	2.678	3
MD-226	0.2143	Treatment	Endo / Para	1.395	0.9	2.161
							Endo	1.668	1.399	1.989	3
							Para	1.196	0.728	1.964	3
MD-217	0.2143	Treatment	Endo / Para	0.827	0.64	1.068
							Endo	1.449	1.342	1.564	3
							Para	1.752	1.326	2.315	3
654	0.2143	Treatment	Endo / Para	0.84	0.671	1.05
							Endo	0.663	0.569	0.772	3
							Para	0.789	0.602	1.035	3
MD-97	0.2173	Treatment	Endo / Para	0.443	0.159	1.237
							Endo	0.097	0.03	0.308	3
							Para	0.218	0.074	0.646	3
MD-204	0.2229	Treatment	Endo / Para	0.739	0.5	1.092
							Endo	1.297	0.916	1.835	3
							Para	1.755	1.096	2.811	3
MD-194	0.2237	Treatment	Endo / Para	0.7	0.435	1.127
							Endo	1.069	0.604	1.894	3
							Para	1.528	1.134	2.058	3
MD-168	0.2283	Treatment	Endo / Para	0.401	0.121	1.326
							Endo	1.93	0.478	7.793	3
							Para	4.819	1.458	15.929	3
641	0.229	Treatment	Endo / Para	0.73	0.473	1.126
							Endo	0.924	0.553	1.545	3
							Para	1.266	0.994	1.613	3
559	0.2388	Treatment	Endo / Para	0.216	0.021	2.187
							Endo	0.445	0.04	4.928	3
							Para	2.055	1.354	3.119	3
570	0.2411	Treatment	Endo / Para	0.591	0.264	1.325
							Endo	0.813	0.351	1.88	3
							Para	1.375	1.192	1.587	3
MD-48	0.2411	Treatment	Endo / Para	3.062	0.613	15.303
							Endo	1.5	0.224	10.049	3
							Para	0.49	0.204	1.177	3
MD-53	0.2449	Treatment	Endo / Para	0.31	0.051	1.872
							Endo	3.872	0.547	27.436	3
							Para	12.475	7.287	21.355	3
MD-188	0.2449	Treatment	Endo / Para	1.725	0.791	3.763
							Endo	1.431	0.831	2.462	3
							Para	0.829	0.322	2.134	3
MD-193	0.2463	Treatment	Endo / Para	0.666	0.379	1.173
							Endo	1.258	0.692	2.285	3
							Para	1.887	0.996	3.578	3
MD-248	0.2615	Treatment	Endo / Para	0.709	0.421	1.192
							Endo	0.689	0.499	0.95	3
							Para	0.971	0.521	1.813	3
MD-84	0.2795	Treatment	Endo / Para	0.538	0.193	1.498
							Endo	0.95	0.41	2.197	3
							Para	1.765	0.12	25.899	2
MD-224	0.2795	Treatment	Endo / Para	1.188	0.875	1.614
							Endo	1.259	0.92	1.722	3
							Para	1.059	1.016	1.104	3
MD-70	0.2795	Treatment	Endo / Para	0.514	0.172	1.533
							Endo	0.794	0.222	2.835	3
							Para	1.545	0.906	2.633	3
MD-117	0.2795	Treatment	Endo / Para	0.647	0.322	1.3
							Endo	0.792	0.343	1.828	3
							Para	1.225	0.802	1.87	3
MD-162	0.2795	Treatment	Endo / Para	0.544	0.193	1.536
							Endo	0.247	0.173	0.354	3
							Para	0.455	0.144	1.439	3
MD-259	0.2847	Treatment	Endo / Para	1.172	0.914	1.502
							Endo	1.28	0.948	1.729	3
							Para	1.093	0.883	1.351	3
MD-78	0.2851	Treatment	Endo / Para	1.712	0.743	3.946
							Endo	3.102	1.17	8.228	3
							Para	1.812	0.79	4.157	3
MD-215	0.2851	Treatment	Endo / Para	0.873	0.698	1.09
							Endo	1.279	1.106	1.478	3
							Para	1.466	1.12	1.917	3
MD-166	0.2944	Treatment	Endo / Para	1.407	0.732	2.706
							Endo	0.868	0.447	1.684	3
							Para	0.617	0.578	0.659	3
529	0.2944	Treatment	Endo / Para	0.698	0.393	1.239
							Endo	1.282	0.715	2.299	3
							Para	1.837	0.946	3.568	3
MD-171	0.295	Treatment	Endo / Para	1.076	0.957	1.211
							Endo	1.721	1.504	1.969	3
							Para	1.599	1.414	1.808	3
MD-27	0.2973	Treatment	Endo / Para	1.536	0.761	3.1
							Endo	0.997	0.429	2.316	3
							Para	0.649	0.343	1.227	3
MD-100	0.3106	Treatment	Endo / Para	0.622	0.243	1.588
							Endo	0.631	0.236	1.688	3
							Para	1.014	0.836	1.231	3
MD-69	0.3165	Treatment	Endo / Para	0.516	0.133	2.005
							Endo	0.622	0.155	2.49	3
							Para	1.204	1.006	1.441	3
MD-159	0.3165	Treatment	Endo / Para	1.335	0.817	2.182
							Endo	2.587	1.448	4.622	3
							Para	1.938	1.205	3.117	3
MD-181	0.3213	Treatment	Endo / Para	1.256	0.836	1.887
							Endo	1.681	1.025	2.757	3
							Para	1.339	0.994	1.803	3
512	0.3233	Treatment	Endo / Para	1.422	0.739	2.735
							Endo	1.145	0.78	1.679	3
							Para	0.805	0.369	1.757	3
MD-244	0.3286	Treatment	Endo / Para	0.803	0.534	1.208
							Endo	1.221	0.94	1.586	3
							Para	1.521	0.93	2.487	3
MD-115	0.3291	Treatment	Endo / Para	1.191	0.874	1.622
							Endo	2.804	1.945	4.043	3
							Para	2.355	1.751	3.167	3
MD-125	0.3321	Treatment	Endo / Para	0.733	0.408	1.317
							Endo	0.927	0.458	1.878	3
							Para	1.264	0.864	1.849	3
MD-262	0.3326	Treatment	Endo / Para	1.245	0.836	1.856
							Endo	1.733	1.221	2.459	3
							Para	1.391	0.859	2.252	3
MD-169	0.3383	Treatment	Endo / Para	0.318	0.033	3.067
							Endo	0.298	0.004	21.657	2
							Para	0.936	0.069	12.76	3
MD-198	0.3383	Treatment	Endo / Para	1.1	0.925	1.309
							Endo	1.065	0.882	1.286	3
							Para	0.968	0.799	1.174	3
380	0.3383	Treatment	Endo / Para	1.512	0.596	3.836
							Endo	1.817	0.693	4.768	3
							Para	1.202	1.025	1.409	3
510	0.3383	Treatment	Endo / Para	1.109	0.911	1.349
							Endo	1.17	0.922	1.486	3
							Para	1.055	0.905	1.231	3
555	0.342	Treatment	Endo / Para	0.941	0.824	1.074
							Endo	10.056	8.691	11.636	3
							Para	10.687	10.234	11.16	3
547	0.351	Treatment	Endo / Para	0.572	0.155	2.108
							Endo	0.118	0.093	0.149	3
							Para	0.206	0.053	0.8	3
MD-191	0.3523	Treatment	Endo / Para	0.333	0.027	4.183
							Endo	0.296	0.02	4.431	3
							Para	0.889	0.469	1.683	3
MD-41	0.3667	Treatment	Endo / Para	2	0.457	8.749
							Endo	0.998	0.218	4.563	3
							Para	0.499	0.012	20.164	2
MD-160	0.3747	Treatment	Endo / Para	0.747	0.377	1.483
							Endo	1.683	0.788	3.599	3
							Para	2.252	1.78	2.85	3
381	0.3766	Treatment	Endo / Para	1.603	0.615	4.178
							Endo	1.493	0.596	3.742	3
							Para	0.931	0.3	2.893	3
520	0.3873	Treatment	Endo / Para	0.189	0.002	17.981
							Endo	0.005	0	0.053	3
							Para	0.024	0	1080.4	2
450	0.3873	Treatment	Endo / Para	1.307	0.752	2.274
							Endo	1.328	0.731	2.414	3
							Para	1.016	0.549	1.88	3
598	0.4084	Treatment	Endo / Para	0.702	0.27	1.821
							Endo	1.126	0.923	1.372	3
							Para	1.604	0.589	4.37	3
MD-108	0.4115	Treatment	Endo / Para	1.26	0.661	2.401
							Endo	8.915	4.611	17.234	3
							Para	7.076	6.502	7.7	3
MD-189	0.4235	Treatment	Endo / Para	1.215	0.748	1.975
							Endo	0.677	0.524	0.874	3
							Para	0.557	0.315	0.987	3
MD-202	0.4235	Treatment	Endo / Para	2.006	0.265	15.212
							Endo	0.598	0.323	1.108	2
							Para	0.298	0.038	2.327	3
MD-182	0.4269	Treatment	Endo / Para	1.283	0.715	2.305
							Endo	1.868	0.917	3.805	3
							Para	1.455	0.91	2.326	3
MD-240	0.448	Treatment	Endo / Para	0.86	0.588	1.257
							Endo	2.082	1.605	2.702	3
							Para	2.422	1.529	3.835	3
MD-255	0.4562	Treatment	Endo / Para	0.71	0.312	1.616
							Endo	1.222	0.534	2.792	3
							Para	1.72	0.661	4.471	3
637	0.4656	Treatment	Endo / Para	1.197	0.702	2.041
							Endo	3.025	1.678	5.452	3
							Para	2.528	2.118	3.016	3
609	0.4656	Treatment	Endo / Para	0.797	0.431	1.471
							Endo	1.156	0.555	2.41	3
							Para	1.451	1.001	2.103	3
MD-94	0.4755	Treatment	Endo / Para	1.181	0.77	1.811
							Endo	1.147	0.685	1.921	3
							Para	0.971	0.666	1.416	3
MD-256	0.4755	Treatment	Endo / Para	1.306	0.665	2.565
							Endo	0.987	0.483	2.015	3
							Para	0.755	0.353	1.618	3
MD-87	0.4814	Treatment	Endo / Para	1.246	0.694	2.24
							Endo	7.106	3.487	14.48	3
							Para	5.701	3.52	9.233	3
MD-216	0.4814	Treatment	Endo / Para	0.828	0.509	1.346
							Endo	1.083	0.636	1.842	3
							Para	1.307	0.767	2.229	3
MD-152	0.4879	Treatment	Endo / Para	0.433	0.028	6.796
							Endo	0.551	0.028	10.926	3
							Para	1.273	0.576	2.812	3
MD-66	0.4879	Treatment	Endo / Para	0.703	0.223	2.216
							Endo	0.576	0.164	2.026	3
							Para	0.819	0.572	1.174	3
MD-252	0.4892	Treatment	Endo / Para	0.764	0.344	1.697
							Endo	0.855	0.543	1.345	3
							Para	1.118	0.433	2.886	3
MD-263	0.4892	Treatment	Endo / Para	0.714	0.248	2.051
							Endo	1.452	0.432	4.882	3
							Para	2.034	1.275	3.246	3
MD-200	0.4925	Treatment	Endo / Para	1.064	0.896	1.264
							Endo	1.121	0.912	1.379	3
							Para	1.053	0.902	1.23	3
MD-20	0.4961	Treatment	Endo / Para	0.719	0.264	1.957
							Endo	2.445	0.739	8.092	3
							Para	3.403	1.877	6.169	3
509	0.5189	Treatment	Endo / Para	1.175	0.733	1.883
							Endo	1.294	0.734	2.281	3
							Para	1.101	0.72	1.684	3
MD-238	0.5189	Treatment	Endo / Para	1.19	0.635	2.229
							Endo	3.394	2.81	4.099	3
							Para	2.852	1.439	5.653	3
MD-172	0.5305	Treatment	Endo / Para	1.414	0.361	5.536
							Endo	1.87	0.457	7.641	3
							Para	1.322	1.065	1.641	3
527	0.5341	Treatment	Endo / Para	0.915	0.688	1.217
							Endo	2.41	1.705	3.407	3
							Para	2.633	2.14	3.24	3
MD-173	0.5341	Treatment	Endo / Para	0.782	0.353	1.729
							Endo	1.122	0.428	2.943	3
							Para	1.435	0.805	2.558	3
MD-258	0.5341	Treatment	Endo / Para	1.234	0.627	2.428
							Endo	1.305	0.775	2.197	3
							Para	1.058	0.464	2.409	3
MD-237	0.5341	Treatment	Endo / Para	1.2	0.607	2.372
							Endo	3.528	2.705	4.602	3
							Para	2.94	1.363	6.34	3
MD-186	0.5341	Treatment	Endo / Para	1.148	0.733	1.798
							Endo	1.927	1.117	3.326	3
							Para	1.679	1.184	2.38	3
MD-163	0.5341	Treatment	Endo / Para	1.343	0.534	3.378
							Endo	1.628	0.675	3.927	3
							Para	1.212	0.406	3.617	3
MD-102	0.5482	Treatment	Endo / Para	0.834	0.402	1.73
							Endo	1.453	0.654	3.226	3
							Para	1.742	1.392	2.181	3
MD-231	0.5498	Treatment	Endo / Para	1.221	0.531	2.808
							Endo	2.773	2.253	3.412	3
							Para	2.27	0.933	5.525	3
550	0.563	Treatment	Endo / Para	0.861	0.52	1.427
							Endo	1.202	0.659	2.194	3
							Para	1.396	0.87	2.239	3
MD-267	0.5842	Treatment	Endo / Para	0.826	0.353	1.934
							Endo	0.346	0.271	0.443	3
							Para	0.419	0.167	1.055	3
MD-90	0.5842	Treatment	Endo / Para	1.185	0.543	2.586
							Endo	0.485	0.278	0.848	2
							Para	0.41	0.179	0.939	3
MD-257	0.5842	Treatment	Endo / Para	1.257	0.542	2.917
							Endo	1.14	0.568	2.289	3
							Para	0.907	0.327	2.52	3
MD-134	0.5876	Treatment	Endo / Para	1.042	0.896	1.211
							Endo	1.202	1.055	1.369	3
							Para	1.154	0.961	1.385	3
MD-266	0.5989	Treatment	Endo / Para	1.38	0.305	6.237
							Endo	0.247	0.154	0.394	3
							Para	0.179	0.034	0.932	3
MD-265	0.6149	Treatment	Endo / Para	1.273	0.498	3.255
							Endo	0.522	0.179	1.521	3
							Para	0.41	0.154	1.093	3
MD-93	0.6149	Treatment	Endo / Para	0.859	0.439	1.683
							Endo	1.075	0.484	2.386	3
							Para	1.251	0.859	1.822	3
MD-35	0.6149	Treatment	Endo / Para	0.864	0.487	1.532
							Endo	2.258	1.211	4.21	3
							Para	2.613	1.389	4.918	3
MD-44	0.6149	Treatment	Endo / Para	0.829	0.397	1.733
							Endo	0.552	0.246	1.242	3
							Para	0.666	0.298	1.488	3
MD-85	0.6412	Treatment	Endo / Para	0.9	0.521	1.555
							Endo	0.97	0.525	1.795	3
							Para	1.078	0.875	1.329	3
MD-155	0.6448	Treatment	Endo / Para	0.759	0.145	3.98
							Endo	1.067	0.939	1.214	3
							Para	1.406	0.265	7.475	3
595	0.6798	Treatment	Endo / Para	1.056	0.781	1.428
							Endo	1.092	0.944	1.264	3
							Para	1.034	0.728	1.469	3
MD-58	0.7144	Treatment	Endo / Para	1.176	0.495	2.792
							Endo	0.756	0.265	2.157	3
							Para	0.643	0.311	1.331	3
MD-77	0.7216	Treatment	Endo / Para	0.845	0.324	2.199
							Endo	1.664	0.52	5.324	3
							Para	1.969	0.967	4.009	3
MD-250	0.7216	Treatment	Endo / Para	0.899	0.472	1.714
							Endo	0.6	0.412	0.875	3
							Para	0.668	0.31	1.441	3
MD-116	0.7322	Treatment	Endo / Para	1.146	0.463	2.834
							Endo	2.441	0.856	6.964	3
							Para	2.13	1.394	3.255	3
MD-201	0.7416	Treatment	Endo / Para	1.029	0.858	1.235
							Endo	1.137	1.01	1.281	3
							Para	1.105	0.887	1.377	3
561	0.7479	Treatment	Endo / Para	1.051	0.78	1.414
							Endo	1.18	0.885	1.574	3
							Para	1.123	0.791	1.596	3
MD-239	0.7513	Treatment	Endo / Para	0.909	0.508	1.627
							Endo	1.86	0.971	3.561	3
							Para	2.046	1.094	3.827	3
528	0.7675	Treatment	Endo / Para	1.042	0.763	1.424
							Endo	1.354	0.937	1.958	3
							Para	1.299	1.097	1.538	3
MD-251	0.8141	Treatment	Endo / Para	0.93	0.532	1.626
							Endo	0.874	0.464	1.646	3
							Para	0.939	0.522	1.69	3
616	0.8205	Treatment	Endo / Para	0.967	0.738	1.268
							Endo	0.849	0.619	1.166	3
							Para	0.878	0.672	1.147	3
MD-56	0.8205	Treatment	Endo / Para	0.841	0.191	3.713
							Endo	0.449	0.074	2.727	3
							Para	0.533	0.162	1.758	3
MD-249	0.8254	Treatment	Endo / Para	0.946	0.567	1.578
							Endo	0.9	0.631	1.285	3
							Para	0.951	0.512	1.769	3
MD-109	0.8317	Treatment	Endo / Para	1.037	0.748	1.437
							Endo	8.017	5.556	11.569	3
							Para	7.732	5.461	10.949	3
MD-203	0.8317	Treatment	Endo / Para	0.938	0.509	1.728
							Endo	1.321	0.628	2.778	3
							Para	1.408	0.875	2.268	3
MD-195	0.8432	Treatment	Endo / Para	1.051	0.634	1.744
							Endo	1.003	0.543	1.855	3
							Para	0.954	0.627	1.453	3
MD-187	0.8666	Treatment	Endo / Para	1.04	0.672	1.61
							Endo	1.767	1.07	2.919	3
							Para	1.699	1.083	2.666	3
548	0.8964	Treatment	Endo / Para	0.966	0.551	1.692
							Endo	2.897	1.512	5.549	3
							Para	2.999	2.299	3.912	3
569	0.9276	Treatment	Endo / Para	0.967	0.435	2.149
							Endo	0.7	0.304	1.613	3
							Para	0.724	0.62	0.845	3
MD-245	0.9347	Treatment	Endo / Para	1.03	0.562	1.885
							Endo	1.027	0.651	1.618	3
							Para	0.997	0.478	2.081	3
MD-103	0.9492	Treatment	Endo / Para	1.027	0.428	2.465
							Endo	1.115	0.457	2.718	3
							Para	1.086	0.983	1.2	3
560	0.9557	Treatment	Endo / Para	1.01	0.718	1.421
							Endo	0.704	0.482	1.029	3
							Para	0.697	0.618	0.785	3
MD-199	0.9652	Treatment	Endo / Para	0.995	0.815	1.214
							Endo	1.05	0.828	1.333	3
							Para	1.056	0.937	1.19	3
MD-157	0.9684	Treatment	Endo / Para	1.015	0.505	2.04
							Endo	0.995	0.452	2.191	3
							Para	0.98	0.743	1.293	3
MD-40	0.988	Treatment	Endo / Para	0.985	0.367	2.65
							Endo	1.028	0.427	2.473	3
							Para	1.043	0.317	3.434	3
519	1	Treatment	Endo / Para	0.993	0.091	10.853
							Endo	0.033	0.003	0.425	3
							Para	0.033	0.006	0.195	2
MD-230	1	Treatment	Endo / Para	1	0.784	1.276
							Endo	1.138	0.849	1.525	3
							Para	1.138	0.976	1.327	3
642	NaN	Treatment	Endo / Para	0.107	0.054	0.212
							Endo	0.019	NaN	NaN	1
							Para	0.176	0.089	0.349	3
MD-33	NaN	Treatment	Endo / Para	5.754	2.391	13.846
							Endo	0.097	0.041	0.235	3
							Para	0.017	NaN	NaN	1

## Sheet: Endo-OD vs Eco-OD
target	p	property	comparison	ratio	95% ci low	95% ci high	value	mean	95% value ci low	95% value ci high	datapoints
380	0.08077	Treatment	Eco-OD / Endo-OD	0.519	0.442	0.61
							Eco-OD	0.645	0.568	0.731	3
							Endo-OD	1.241	1.019	1.511	3
MD-53	0.08077	Treatment	Eco-OD / Endo-OD	0.067	0.029	0.152
							Eco-OD	0.172	0.083	0.353	3
							Endo-OD	2.569	0.948	6.96	3
381	0.08077	Treatment	Eco-OD / Endo-OD	0.184	0.101	0.334
							Eco-OD	0.468	0.245	0.893	3
							Endo-OD	2.548	1.316	4.932	3
MD-109	0.08077	Treatment	Eco-OD / Endo-OD	0.008	0.002	0.045
							Eco-OD	0.097	0.02	0.484	3
							Endo-OD	11.856	1.576	89.223	3
555	0.08467	Treatment	Eco-OD / Endo-OD	0.01	0.002	0.054
							Eco-OD	0.131	0.03	0.579	3
							Endo-OD	13.289	1.692	104.375	3
MD-159	0.1028	Treatment	Eco-OD / Endo-OD	0.159	0.085	0.3
							Eco-OD	0.332	0.157	0.703	3
							Endo-OD	2.082	1.466	2.956	3
MD-241	0.1523	Treatment	Eco-OD / Endo-OD	0.094	0.028	0.316
							Eco-OD	0.231	0.06	0.885	3
							Endo-OD	2.454	0.664	9.077	3
MD-259	0.1523	Treatment	Eco-OD / Endo-OD	0.384	0.232	0.633
							Eco-OD	0.483	0.266	0.878	3
							Endo-OD	1.26	0.788	2.014	3
574	0.1523	Treatment	Eco-OD / Endo-OD	0.489	0.326	0.734
							Eco-OD	1.184	0.736	1.905	3
							Endo-OD	2.422	1.622	3.614	3
MD-150	0.1523	Treatment	Eco-OD / Endo-OD	0.208	0.084	0.512
							Eco-OD	1.015	0.366	2.816	3
							Endo-OD	4.879	1.891	12.59	3
MD-44	0.1523	Treatment	Eco-OD / Endo-OD	0.49	0.324	0.74
							Eco-OD	0.602	0.367	0.988	3
							Endo-OD	1.229	0.845	1.788	3
570	0.1523	Treatment	Eco-OD / Endo-OD	0.059	0.012	0.295
							Eco-OD	0.045	0.013	0.159	3
							Endo-OD	0.764	0.109	5.366	3
MD-108	0.1523	Treatment	Eco-OD / Endo-OD	0.01	0.001	0.097
							Eco-OD	0.099	0.046	0.212	3
							Endo-OD	10.375	0.802	134.147	3
MD-174	0.1523	Treatment	Eco-OD / Endo-OD	0.265	0.117	0.6
							Eco-OD	0.593	0.222	1.583	3
							Endo-OD	2.238	1.076	4.657	3
MD-262	0.1523	Treatment	Eco-OD / Endo-OD	0.223	0.087	0.566
							Eco-OD	0.442	0.144	1.36	3
							Endo-OD	1.987	0.86	4.589	3
MD-242	0.1523	Treatment	Eco-OD / Endo-OD	0.066	0.013	0.345
							Eco-OD	0.24	0.033	1.762	3
							Endo-OD	3.613	1.172	11.142	3
MD-57	0.1523	Treatment	Eco-OD / Endo-OD	0.227	0.098	0.523
							Eco-OD	0.747	0.543	1.027	3
							Endo-OD	3.288	1.285	8.412	3
MD-33	0.1523	Treatment	Eco-OD / Endo-OD	145.009	8.747	2403.97
							Eco-OD	33.75	11.606	98.146	3
							Endo-OD	0.233	0.01	5.468	3
562	0.1559	Treatment	Eco-OD / Endo-OD	0.54	0.356	0.819
							Eco-OD	0.488	0.311	0.767	3
							Endo-OD	0.904	0.57	1.436	3
MD-125	0.1586	Treatment	Eco-OD / Endo-OD	0.288	0.12	0.69
							Eco-OD	0.306	0.111	0.847	3
							Endo-OD	1.062	0.444	2.538	3
MD-35	0.1586	Treatment	Eco-OD / Endo-OD	0.195	0.063	0.605
							Eco-OD	0.28	0.072	1.079	3
							Endo-OD	1.434	0.739	2.784	3
MD-20	0.1586	Treatment	Eco-OD / Endo-OD	0.178	0.052	0.609
							Eco-OD	0.284	0.064	1.25	3
							Endo-OD	1.596	0.721	3.532	3
MD-260	0.1586	Treatment	Eco-OD / Endo-OD	0.127	0.028	0.582
							Eco-OD	0.177	0.028	1.119	3
							Endo-OD	1.387	0.402	4.788	3
548	0.1586	Treatment	Eco-OD / Endo-OD	0.157	0.042	0.588
							Eco-OD	0.686	0.313	1.503	3
							Endo-OD	4.36	0.901	21.101	3
507	0.1586	Treatment	Eco-OD / Endo-OD	0.277	0.116	0.661
							Eco-OD	4.486	1.704	11.808	3
							Endo-OD	16.197	11.918	22.013	3
MD-221	0.1586	Treatment	Eco-OD / Endo-OD	0.138	0.031	0.622
							Eco-OD	0.194	0.037	1.01	3
							Endo-OD	1.405	0.27	7.324	3
MD-163	0.1586	Treatment	Eco-OD / Endo-OD	0.331	0.152	0.72
							Eco-OD	0.48	0.2	1.153	3
							Endo-OD	1.452	1.079	1.954	3
MD-231	0.1586	Treatment	Eco-OD / Endo-OD	0.093	0.017	0.504
							Eco-OD	0.182	0.027	1.251	3
							Endo-OD	1.953	0.956	3.992	3
551	0.1586	Treatment	Eco-OD / Endo-OD	0.245	0.084	0.719
							Eco-OD	0.097	0.026	0.359	3
							Endo-OD	0.395	0.17	0.918	3
MD-78	0.1586	Treatment	Eco-OD / Endo-OD	0.055	0.006	0.504
							Eco-OD	0.14	0.01	2.05	3
							Endo-OD	2.531	0.506	12.673	3
MD-172	0.1586	Treatment	Eco-OD / Endo-OD	0.231	0.077	0.698
							Eco-OD	0.359	0.098	1.32	3
							Endo-OD	1.554	0.866	2.789	3
MD-236	0.1586	Treatment	Eco-OD / Endo-OD	0.358	0.158	0.813
							Eco-OD	0.358	0.135	0.95	3
							Endo-OD	0.998	0.463	2.152	3
MD-194	0.1586	Treatment	Eco-OD / Endo-OD	0.277	0.098	0.777
							Eco-OD	0.41	0.16	1.046	3
							Endo-OD	1.481	0.429	5.115	3
MD-245	0.1586	Treatment	Eco-OD / Endo-OD	0.397	0.188	0.837
							Eco-OD	0.496	0.28	0.877	3
							Endo-OD	1.25	0.504	3.099	3
MD-93	0.1586	Treatment	Eco-OD / Endo-OD	0.399	0.192	0.831
							Eco-OD	0.313	0.131	0.75	3
							Endo-OD	0.784	0.512	1.202	3
MD-79	0.1586	Treatment	Eco-OD / Endo-OD	0.034	0.002	0.487
							Eco-OD	0.083	0.028	0.248	3
							Endo-OD	2.435	0.119	49.694	3
MD-198	0.1586	Treatment	Eco-OD / Endo-OD	0.394	0.182	0.85
							Eco-OD	0.487	0.191	1.243	3
							Endo-OD	1.238	0.662	2.314	3
MD-77	0.1586	Treatment	Eco-OD / Endo-OD	0.368	0.159	0.849
							Eco-OD	0.518	0.248	1.083	3
							Endo-OD	1.41	0.514	3.868	3
MD-238	0.1597	Treatment	Eco-OD / Endo-OD	0.174	0.041	0.742
							Eco-OD	0.44	0.083	2.325	3
							Endo-OD	2.521	1.32	4.816	3
MD-166	0.1597	Treatment	Eco-OD / Endo-OD	0.507	0.283	0.909
							Eco-OD	0.948	0.468	1.918	3
							Endo-OD	1.868	1.13	3.086	3
559	0.1597	Treatment	Eco-OD / Endo-OD	0.14	0.025	0.769
							Eco-OD	3.656	0.584	22.913	3
							Endo-OD	26.12	3.925	173.816	3
593	0.1621	Treatment	Eco-OD / Endo-OD	0.57	0.35	0.929
							Eco-OD	0.89	0.617	1.283	3
							Endo-OD	1.562	0.862	2.828	3
MD-222	0.1621	Treatment	Eco-OD / Endo-OD	0.269	0.086	0.837
							Eco-OD	0.527	0.14	1.992	3
							Endo-OD	1.963	1.107	3.48	3
MD-232	0.1621	Treatment	Eco-OD / Endo-OD	0.281	0.091	0.865
							Eco-OD	0.371	0.095	1.444	3
							Endo-OD	1.319	0.502	3.467	3
MD-228	0.1635	Treatment	Eco-OD / Endo-OD	0.052	0.004	0.743
							Eco-OD	0.101	0.005	2.084	3
							Endo-OD	1.964	0.669	5.766	3
MD-89	0.1635	Treatment	Eco-OD / Endo-OD	0.606	0.382	0.962
							Eco-OD	0.677	0.46	0.996	3
							Endo-OD	1.117	0.638	1.954	3
MD-176	0.1635	Treatment	Eco-OD / Endo-OD	0.434	0.201	0.935
							Eco-OD	1.056	0.416	2.685	3
							Endo-OD	2.436	1.413	4.2	3
451	0.1635	Treatment	Eco-OD / Endo-OD	0.437	0.201	0.948
							Eco-OD	1.382	0.558	3.422	3
							Endo-OD	3.162	1.468	6.81	3
MD-202	0.1635	Treatment	Eco-OD / Endo-OD	0.473	0.237	0.947
							Eco-OD	1.403	0.614	3.207	3
							Endo-OD	2.964	1.981	4.435	3
MD-165	0.1635	Treatment	Eco-OD / Endo-OD	0.352	0.131	0.944
							Eco-OD	0.63	0.199	1.994	3
							Endo-OD	1.791	1.099	2.918	3
MD-237	0.1635	Treatment	Eco-OD / Endo-OD	0.147	0.024	0.898
							Eco-OD	0.367	0.046	2.932	3
							Endo-OD	2.506	1.139	5.517	3
MD-127	0.1635	Treatment	Eco-OD / Endo-OD	0.258	0.071	0.935
							Eco-OD	0.391	0.089	1.707	3
							Endo-OD	1.515	0.869	2.641	3
MD-171	0.1635	Treatment	Eco-OD / Endo-OD	0.449	0.206	0.979
							Eco-OD	0.66	0.279	1.56	3
							Endo-OD	1.469	1.134	1.903	3
MD-243	0.1635	Treatment	Eco-OD / Endo-OD	0.594	0.357	0.988
							Eco-OD	0.41	0.342	0.493	3
							Endo-OD	0.691	0.392	1.218	3
MD-66	0.1635	Treatment	Eco-OD / Endo-OD	0.551	0.306	0.992
							Eco-OD	0.612	0.306	1.221	3
							Endo-OD	1.11	0.625	1.972	3
MD-116	0.1635	Treatment	Eco-OD / Endo-OD	0.233	0.054	1.005
							Eco-OD	0.393	0.169	0.911	3
							Endo-OD	1.685	0.296	9.6	3
383	0.1635	Treatment	Eco-OD / Endo-OD	0.017	0	1.035
							Eco-OD	0.049	0.005	0.483	3
							Endo-OD	2.94	0.022	395.339	3
MD-84	0.1635	Treatment	Eco-OD / Endo-OD	0.523	0.271	1.01
							Eco-OD	0.374	0.241	0.581	3
							Endo-OD	0.716	0.323	1.586	3
MD-186	0.1635	Treatment	Eco-OD / Endo-OD	0.352	0.12	1.03
							Eco-OD	0.588	0.168	2.06	3
							Endo-OD	1.671	0.98	2.847	3
597	0.1635	Treatment	Eco-OD / Endo-OD	0.483	0.226	1.032
							Eco-OD	1.512	0.645	3.543	3
							Endo-OD	3.132	2.364	4.15	3
MD-258	0.1635	Treatment	Eco-OD / Endo-OD	0.582	0.332	1.021
							Eco-OD	0.751	0.38	1.485	3
							Endo-OD	1.29	0.861	1.933	3
509	0.1635	Treatment	Eco-OD / Endo-OD	0.451	0.197	1.034
							Eco-OD	0.351	0.131	0.942	3
							Endo-OD	0.777	0.479	1.259	3
MD-193	0.1635	Treatment	Eco-OD / Endo-OD	0.316	0.096	1.046
							Eco-OD	0.398	0.144	1.1	3
							Endo-OD	1.258	0.296	5.349	3
MD-181	0.1635	Treatment	Eco-OD / Endo-OD	0.342	0.109	1.073
							Eco-OD	0.388	0.115	1.31	3
							Endo-OD	1.135	0.863	1.493	3
528	0.1635	Treatment	Eco-OD / Endo-OD	0.509	0.247	1.049
							Eco-OD	0.5	0.222	1.127	3
							Endo-OD	0.982	0.745	1.295	3
MD-263	0.1635	Treatment	Eco-OD / Endo-OD	0.174	0.027	1.101
							Eco-OD	0.252	0.048	1.318	3
							Endo-OD	1.449	0.157	13.347	3
598	0.1635	Treatment	Eco-OD / Endo-OD	0.538	0.276	1.046
							Eco-OD	0.515	0.246	1.076	3
							Endo-OD	0.958	0.763	1.201	3
MD-141	0.1635	Treatment	Eco-OD / Endo-OD	0.253	0.058	1.11
							Eco-OD	1.898	0.379	9.498	3
							Endo-OD	7.5	4.825	11.659	3
MD-182	0.1635	Treatment	Eco-OD / Endo-OD	0.34	0.107	1.082
							Eco-OD	0.391	0.107	1.421	3
							Endo-OD	1.148	0.756	1.742	3
MD-115	0.1635	Treatment	Eco-OD / Endo-OD	0.263	0.062	1.119
							Eco-OD	0.332	0.229	0.482	3
							Endo-OD	1.262	0.268	5.953	3
MD-226	0.1635	Treatment	Eco-OD / Endo-OD	0.504	0.242	1.051
							Eco-OD	0.52	0.219	1.238	3
							Endo-OD	1.031	0.693	1.534	3
MD-265	0.1635	Treatment	Eco-OD / Endo-OD	0.562	0.304	1.039
							Eco-OD	0.629	0.394	1.004	3
							Endo-OD	1.119	0.53	2.363	3
595	0.1635	Treatment	Eco-OD / Endo-OD	2.599	0.936	7.211
							Eco-OD	2.248	0.745	6.784	3
							Endo-OD	0.865	0.279	2.681	3
560	0.1635	Treatment	Eco-OD / Endo-OD	1.336	0.979	1.823
							Eco-OD	1.337	0.926	1.931	3
							Endo-OD	1.001	0.741	1.351	3
MD-264	0.1635	Treatment	Eco-OD / Endo-OD	0.596	0.34	1.047
							Eco-OD	2.118	1.079	4.158	3
							Endo-OD	3.552	2.519	5.008	3
MD-204	0.1665	Treatment	Eco-OD / Endo-OD	0.612	0.358	1.045
							Eco-OD	0.534	0.307	0.928	3
							Endo-OD	0.873	0.473	1.612	3
612	0.1667	Treatment	Eco-OD / Endo-OD	0.578	0.313	1.07
							Eco-OD	0.878	0.644	1.196	3
							Endo-OD	1.518	0.74	3.116	3
613	0.1667	Treatment	Eco-OD / Endo-OD	0.363	0.112	1.174
							Eco-OD	0.554	0.167	1.832	3
							Endo-OD	1.526	1.324	1.759	3
MD-240	0.1667	Treatment	Eco-OD / Endo-OD	0.287	0.072	1.149
							Eco-OD	0.462	0.086	2.483	3
							Endo-OD	1.609	0.505	5.129	3
MD-201	0.1676	Treatment	Eco-OD / Endo-OD	0.55	0.28	1.082
							Eco-OD	0.725	0.322	1.634	3
							Endo-OD	1.319	0.865	2.011	3
654	0.1676	Treatment	Eco-OD / Endo-OD	0.552	0.28	1.088
							Eco-OD	0.353	0.158	0.788	3
							Endo-OD	0.639	0.436	0.936	3
MD-230	0.1676	Treatment	Eco-OD / Endo-OD	0.626	0.367	1.067
							Eco-OD	0.515	0.27	0.982	3
							Endo-OD	0.823	0.573	1.183	3
521	0.173	Treatment	Eco-OD / Endo-OD	0.045	0.001	1.617
							Eco-OD	0.045	0.001	3.518	3
							Endo-OD	1.001	0.063	15.894	3
MD-239	0.173	Treatment	Eco-OD / Endo-OD	0.239	0.045	1.274
							Eco-OD	0.427	0.057	3.208	3
							Endo-OD	1.788	0.612	5.224	3
MD-87	0.1762	Treatment	Eco-OD / Endo-OD	0.525	0.247	1.119
							Eco-OD	2.708	1.098	6.677	3
							Endo-OD	5.154	2.553	10.406	3
MD-249	0.1762	Treatment	Eco-OD / Endo-OD	0.567	0.284	1.131
							Eco-OD	0.48	0.215	1.071	3
							Endo-OD	0.847	0.608	1.181	3
MD-161	0.1762	Treatment	Eco-OD / Endo-OD	0.319	0.083	1.227
							Eco-OD	0.484	0.121	1.945	3
							Endo-OD	1.517	0.324	7.101	3
MD-110	0.1762	Treatment	Eco-OD / Endo-OD	0.637	0.374	1.085
							Eco-OD	0.486	0.272	0.867	3
							Endo-OD	0.763	0.424	1.373	3
MD-266	0.1762	Treatment	Eco-OD / Endo-OD	8.541	0.555	131.395
							Eco-OD	4.301	0.239	77.389	3
							Endo-OD	0.504	0.273	0.929	3
MD-187	0.1762	Treatment	Eco-OD / Endo-OD	0.402	0.125	1.296
							Eco-OD	0.577	0.167	1.994	3
							Endo-OD	1.434	1.096	1.877	3
MD-62	0.1762	Treatment	Eco-OD / Endo-OD	0.406	0.136	1.208
							Eco-OD	1.228	0.492	3.068	3
							Endo-OD	3.027	0.807	11.356	3
MD-200	0.1762	Treatment	Eco-OD / Endo-OD	0.569	0.285	1.136
							Eco-OD	0.772	0.334	1.782	3
							Endo-OD	1.356	0.844	2.178	3
518	0.1762	Treatment	Eco-OD / Endo-OD	19.189	0.514	716.109
							Eco-OD	1.082	0.013	87.387	3
							Endo-OD	0.056	0.004	0.727	3
MD-94	0.1808	Treatment	Eco-OD / Endo-OD	2.605	0.81	8.38
							Eco-OD	2.369	0.726	7.728	3
							Endo-OD	0.909	0.235	3.523	3
MD-189	0.1815	Treatment	Eco-OD / Endo-OD	0.447	0.161	1.244
							Eco-OD	0.552	0.309	0.984	3
							Endo-OD	1.233	0.366	4.157	3
510	0.1953	Treatment	Eco-OD / Endo-OD	0.484	0.181	1.294
							Eco-OD	0.497	0.164	1.505	3
							Endo-OD	1.026	0.7	1.504	3
MD-215	0.1977	Treatment	Eco-OD / Endo-OD	0.488	0.185	1.288
							Eco-OD	0.581	0.188	1.795	3
							Endo-OD	1.191	0.747	1.898	3
605	0.198	Treatment	Eco-OD / Endo-OD	1.467	0.843	2.554
							Eco-OD	1.321	1.279	1.364	3
							Endo-OD	0.9	0.516	1.571	3
529	0.2075	Treatment	Eco-OD / Endo-OD	0.221	0.026	1.865
							Eco-OD	0.307	0.027	3.478	3
							Endo-OD	1.386	0.569	3.377	3
MD-224	0.2087	Treatment	Eco-OD / Endo-OD	0.565	0.241	1.321
							Eco-OD	0.653	0.27	1.578	3
							Endo-OD	1.156	0.993	1.345	3
488	0.2089	Treatment	Eco-OD / Endo-OD	0.156	0.01	2.36
							Eco-OD	2.948	1.226	7.086	3
							Endo-OD	18.904	0.952	375.45	3
MD-195	0.2089	Treatment	Eco-OD / Endo-OD	0.634	0.333	1.207
							Eco-OD	0.515	0.241	1.1	3
							Endo-OD	0.813	0.577	1.144	3
MD-190	0.233	Treatment	Eco-OD / Endo-OD	1.227	0.919	1.638
							Eco-OD	1.084	0.78	1.507	3
							Endo-OD	0.883	0.654	1.193	3
639	0.2376	Treatment	Eco-OD / Endo-OD	0.281	0.035	2.237
							Eco-OD	0.58	0.066	5.073	3
							Endo-OD	2.065	1.381	3.089	3
592	0.2376	Treatment	Eco-OD / Endo-OD	0.245	0.024	2.538
							Eco-OD	0.667	0.061	7.281	3
							Endo-OD	2.722	2.002	3.7	3
MD-217	0.2384	Treatment	Eco-OD / Endo-OD	0.27	0.03	2.409
							Eco-OD	0.285	0.03	2.746	3
							Endo-OD	1.057	0.735	1.521	3
MD-199	0.2384	Treatment	Eco-OD / Endo-OD	0.628	0.313	1.262
							Eco-OD	0.758	0.325	1.767	3
							Endo-OD	1.206	0.734	1.983	3
503	0.2384	Treatment	Eco-OD / Endo-OD	0.219	0.019	2.462
							Eco-OD	0.274	0.1	0.746	3
							Endo-OD	1.251	0.08	19.64	3
MD-211	0.2406	Treatment	Eco-OD / Endo-OD	0.161	0.01	2.506
							Eco-OD	0.082	0.008	0.789	3
							Endo-OD	0.508	0.018	14.245	3
MD-56	0.2406	Treatment	Eco-OD / Endo-OD	0.484	0.151	1.557
							Eco-OD	0.661	0.174	2.518	3
							Endo-OD	1.364	0.821	2.267	3
527	0.2406	Treatment	Eco-OD / Endo-OD	0.233	0.018	2.947
							Eco-OD	0.31	0.024	4.05	3
							Endo-OD	1.331	1.041	1.701	3
566	0.2464	Treatment	Eco-OD / Endo-OD	1.908	0.714	5.1
							Eco-OD	2.832	0.872	9.201	3
							Endo-OD	1.484	0.605	3.643	3
533	0.2464	Treatment	Eco-OD / Endo-OD	0.213	0.02	2.298
							Eco-OD	0.031	0.002	0.554	3
							Endo-OD	0.146	0.019	1.095	3
545	0.2464	Treatment	Eco-OD / Endo-OD	0.663	0.351	1.25
							Eco-OD	0.618	0.362	1.054	3
							Endo-OD	0.932	0.432	2.012	3
MD-138	0.2598	Treatment	Eco-OD / Endo-OD	0.355	0.067	1.888
							Eco-OD	0.728	0.209	2.531	3
							Endo-OD	2.052	0.269	15.678	3
456	0.2611	Treatment	Eco-OD / Endo-OD	1.352	0.79	2.316
							Eco-OD	1.301	1.089	1.554	3
							Endo-OD	0.962	0.531	1.741	3
MD-167	0.2625	Treatment	Eco-OD / Endo-OD	0.391	0.072	2.107
							Eco-OD	0.874	0.134	5.699	3
							Endo-OD	2.237	1.235	4.052	3
MD-212	0.2625	Treatment	Eco-OD / Endo-OD	1.458	0.793	2.681
							Eco-OD	0.767	0.368	1.6	3
							Endo-OD	0.526	0.309	0.894	3
MD-168	0.2668	Treatment	Eco-OD / Endo-OD	0.425	0.106	1.713
							Eco-OD	0.848	0.158	4.539	3
							Endo-OD	1.994	0.576	6.9	3
MD-99	0.2773	Treatment	Eco-OD / Endo-OD	0.071	0	12.371
							Eco-OD	0.019	0.007	0.054	3
							Endo-OD	0.266	0.001	59.177	3
MD-184	0.2776	Treatment	Eco-OD / Endo-OD	0.256	0.023	2.819
							Eco-OD	0.078	0.004	1.381	3
							Endo-OD	0.303	0.069	1.334	3
MD-203	0.2862	Treatment	Eco-OD / Endo-OD	0.557	0.183	1.699
							Eco-OD	0.602	0.389	0.931	3
							Endo-OD	1.08	0.307	3.799	3
514	0.2905	Treatment	Eco-OD / Endo-OD	1.335	0.8	2.228
							Eco-OD	1.564	1.067	2.292	3
							Endo-OD	1.172	0.629	2.184	3
MD-86	0.3008	Treatment	Eco-OD / Endo-OD	0.491	0.115	2.098
							Eco-OD	0.524	0.107	2.572	3
							Endo-OD	1.069	0.681	1.678	3
MD-70	0.3008	Treatment	Eco-OD / Endo-OD	2.605	0.392	17.317
							Eco-OD	1.289	0.583	2.848	3
							Endo-OD	0.495	0.057	4.285	3
MD-147	0.3226	Treatment	Eco-OD / Endo-OD	4.103	0.263	64.105
							Eco-OD	4.28	0.155	117.887	3
							Endo-OD	1.043	0.174	6.269	3
MD-156	0.3236	Treatment	Eco-OD / Endo-OD	2.082	0.54	8.031
							Eco-OD	7.259	1.556	33.87	3
							Endo-OD	3.487	0.855	14.223	3
MD-218	0.3304	Treatment	Eco-OD / Endo-OD	0.459	0.106	1.988
							Eco-OD	2.687	0.649	11.117	3
							Endo-OD	5.848	1.039	32.916	3
MD-256	0.3321	Treatment	Eco-OD / Endo-OD	0.573	0.17	1.926
							Eco-OD	0.489	0.125	1.913	3
							Endo-OD	0.854	0.538	1.356	3
MD-208	0.3441	Treatment	Eco-OD / Endo-OD	3.471	0.177	67.978
							Eco-OD	8.325	4.771	14.528	3
							Endo-OD	2.398	0.108	53.279	3
MD-207	0.3451	Treatment	Eco-OD / Endo-OD	1.956	0.493	7.752
							Eco-OD	1.708	0.321	9.075	3
							Endo-OD	0.873	0.332	2.3	3
MD-216	0.3514	Treatment	Eco-OD / Endo-OD	0.84	0.588	1.2
							Eco-OD	0.735	0.551	0.98	3
							Endo-OD	0.875	0.567	1.349	3
MD-90	0.3514	Treatment	Eco-OD / Endo-OD	0.844	0.603	1.181
							Eco-OD	1.79	1.238	2.588	3
							Endo-OD	2.12	1.469	3.061	3
626	0.3526	Treatment	Eco-OD / Endo-OD	0.413	0.052	3.282
							Eco-OD	0.972	0.465	2.033	3
							Endo-OD	2.354	0.234	23.689	3
MD-244	0.3528	Treatment	Eco-OD / Endo-OD	0.521	0.102	2.67
							Eco-OD	0.494	0.091	2.698	3
							Endo-OD	0.948	0.709	1.268	3
MD-219	0.363	Treatment	Eco-OD / Endo-OD	0.593	0.188	1.872
							Eco-OD	0.866	0.216	3.465	3
							Endo-OD	1.459	0.684	3.111	3
MD-155	0.363	Treatment	Eco-OD / Endo-OD	0.596	0.204	1.742
							Eco-OD	0.39	0.135	1.128	3
							Endo-OD	0.655	0.187	2.302	3
MD-152	0.3814	Treatment	Eco-OD / Endo-OD	0.214	0.008	6.047
							Eco-OD	0.714	0.033	15.454	3
							Endo-OD	3.336	0.061	181.746	3
MD-209	0.386	Treatment	Eco-OD / Endo-OD	0.349	0.028	4.438
							Eco-OD	0.496	0.13	1.894	3
							Endo-OD	1.42	0.071	28.278	3
MD-69	0.3932	Treatment	Eco-OD / Endo-OD	1.948	0.339	11.185
							Eco-OD	1.38	0.743	2.564	3
							Endo-OD	0.708	0.101	4.958	3
MD-96	0.3955	Treatment	Eco-OD / Endo-OD	0.473	0.062	3.593
							Eco-OD	0.508	0.28	0.922	3
							Endo-OD	1.073	0.118	9.734	3
MD-100	0.4059	Treatment	Eco-OD / Endo-OD	0.663	0.203	2.161
							Eco-OD	0.366	0.105	1.28	3
							Endo-OD	0.553	0.423	0.722	3
MD-267	0.4059	Treatment	Eco-OD / Endo-OD	1.317	0.583	2.975
							Eco-OD	0.72	0.311	1.667	3
							Endo-OD	0.547	0.483	0.62	3
MD-257	0.4059	Treatment	Eco-OD / Endo-OD	0.6	0.139	2.596
							Eco-OD	0.591	0.124	2.81	3
							Endo-OD	0.984	0.691	1.402	3
MD-134	0.4153	Treatment	Eco-OD / Endo-OD	0.548	0.134	2.243
							Eco-OD	0.98	0.203	4.731	3
							Endo-OD	1.788	0.395	8.103	3
MD-206	0.4153	Treatment	Eco-OD / Endo-OD	0.365	0.018	7.234
							Eco-OD	0.413	0.206	0.83	3
							Endo-OD	1.131	0.048	26.911	3
550	0.4431	Treatment	Eco-OD / Endo-OD	0.836	0.488	1.433
							Eco-OD	0.669	0.368	1.218	3
							Endo-OD	0.801	0.664	0.966	3
MD-251	0.4466	Treatment	Eco-OD / Endo-OD	0.764	0.373	1.565
							Eco-OD	0.595	0.249	1.421	3
							Endo-OD	0.779	0.463	1.308	3
MD-162	0.4478	Treatment	Eco-OD / Endo-OD	0.641	0.17	2.413
							Eco-OD	0.66	0.38	1.144	3
							Endo-OD	1.029	0.228	4.65	3
512	0.4521	Treatment	Eco-OD / Endo-OD	1.627	0.415	6.371
							Eco-OD	0.848	0.165	4.367	3
							Endo-OD	0.521	0.223	1.219	3
MD-191	0.4521	Treatment	Eco-OD / Endo-OD	0.283	0.008	10.399
							Eco-OD	0.553	0.067	4.577	3
							Endo-OD	1.954	0.026	144.067	3
MD-205	0.4556	Treatment	Eco-OD / Endo-OD	0.399	0.019	8.38
							Eco-OD	0.449	0.215	0.939	3
							Endo-OD	1.126	0.044	28.861	3
MD-188	0.4574	Treatment	Eco-OD / Endo-OD	0.53	0.073	3.824
							Eco-OD	4.254	1.888	9.585	3
							Endo-OD	8.024	0.849	75.808	3
450	0.4593	Treatment	Eco-OD / Endo-OD	0.865	0.548	1.366
							Eco-OD	0.822	0.49	1.38	3
							Endo-OD	0.95	0.791	1.142	3
547	0.4809	Treatment	Eco-OD / Endo-OD	1.324	0.465	3.765
							Eco-OD	0.143	0.049	0.414	3
							Endo-OD	0.108	0.095	0.122	3
379	0.4809	Treatment	Eco-OD / Endo-OD	1.102	0.838	1.449
							Eco-OD	0.906	0.68	1.207	3
							Endo-OD	0.823	0.603	1.122	3
MD-185	0.4809	Treatment	Eco-OD / Endo-OD	0.082	0	7.65059e+07
							Eco-OD	0.339	0	9.7982e+08	2
							Endo-OD	4.151	1.795	9.602	3
MD-252	0.4809	Treatment	Eco-OD / Endo-OD	0.797	0.376	1.693
							Eco-OD	0.563	0.237	1.336	3
							Endo-OD	0.706	0.506	0.983	3
MD-58	0.4809	Treatment	Eco-OD / Endo-OD	0.597	0.115	3.092
							Eco-OD	0.499	0.071	3.499	3
							Endo-OD	0.835	0.336	2.076	3
MD-95	0.484	Treatment	Eco-OD / Endo-OD	0.702	0.183	2.685
							Eco-OD	0.866	0.687	1.091	3
							Endo-OD	1.234	0.307	4.961	3
MD-248	0.484	Treatment	Eco-OD / Endo-OD	0.789	0.397	1.566
							Eco-OD	0.687	0.341	1.385	3
							Endo-OD	0.871	0.395	1.923	3
MD-104	0.494	Treatment	Eco-OD / Endo-OD	0.508	0.068	3.79
							Eco-OD	0.382	0.037	3.914	3
							Endo-OD	0.751	0.098	5.764	3
MD-85	0.5099	Treatment	Eco-OD / Endo-OD	2.048	0.022	188.133
							Eco-OD	1.901	0.708	5.104	3
							Endo-OD	0.928	0.001	1428.94	2
MD-160	0.5149	Treatment	Eco-OD / Endo-OD	0.521	0.06	4.494
							Eco-OD	0.621	0.045	8.528	3
							Endo-OD	1.192	0.24	5.912	3
519	0.5228	Treatment	Eco-OD / Endo-OD	0.747	0.295	1.893
							Eco-OD	0.009	0.003	0.023	3
							Endo-OD	0.012	0.004	0.034	3
MD-255	0.5236	Treatment	Eco-OD / Endo-OD	0.82	0.433	1.552
							Eco-OD	0.691	0.332	1.441	3
							Endo-OD	0.843	0.438	1.624	3
MD-229	0.5316	Treatment	Eco-OD / Endo-OD	0.654	0.141	3.045
							Eco-OD	0.802	0.311	2.073	3
							Endo-OD	1.226	0.194	7.763	3
MD-40	0.5416	Treatment	Eco-OD / Endo-OD	0.734	0.184	2.934
							Eco-OD	0.74	0.175	3.13	3
							Endo-OD	1.007	0.781	1.3	3
MD-250	0.5424	Treatment	Eco-OD / Endo-OD	1.12	0.762	1.646
							Eco-OD	0.547	0.356	0.839	3
							Endo-OD	0.488	0.322	0.739	3
569	0.5424	Treatment	Eco-OD / Endo-OD	0.864	0.511	1.459
							Eco-OD	1.24	0.655	2.345	3
							Endo-OD	1.435	0.949	2.17	3
MD-247	0.5665	Treatment	Eco-OD / Endo-OD	1.122	0.738	1.707
							Eco-OD	0.649	0.426	0.989	3
							Endo-OD	0.578	0.355	0.942	3
MD-220	0.5731	Treatment	Eco-OD / Endo-OD	1.423	0.388	5.22
							Eco-OD	1.214	0.284	5.19	3
							Endo-OD	0.853	0.212	3.438	3
609	0.5802	Treatment	Eco-OD / Endo-OD	1.283	0.391	4.215
							Eco-OD	1.417	0.97	2.07	3
							Endo-OD	1.104	0.299	4.074	3
MD-27	0.6254	Treatment	Eco-OD / Endo-OD	1.356	0.373	4.931
							Eco-OD	2.378	0.52	10.869	3
							Endo-OD	1.754	0.498	6.176	3
459	0.6606	Treatment	Eco-OD / Endo-OD	0.626	0.073	5.392
							Eco-OD	0.436	0.04	4.712	3
							Endo-OD	0.697	0.067	7.232	3
MD-246	0.6891	Treatment	Eco-OD / Endo-OD	0.951	0.741	1.221
							Eco-OD	1.078	0.809	1.436	3
							Endo-OD	1.133	0.876	1.465	3
MD-213	0.6898	Treatment	Eco-OD / Endo-OD	1.119	0.597	2.097
							Eco-OD	0.696	0.327	1.482	3
							Endo-OD	0.622	0.417	0.928	3
MD-169	0.6937	Treatment	Eco-OD / Endo-OD	0.712	0.056	9.021
							Eco-OD	0.843	0.002	359.387	2
							Endo-OD	1.185	0.287	4.898	3
MD-48	0.7151	Treatment	Eco-OD / Endo-OD	1.436	0.18	11.468
							Eco-OD	2.626	0.212	32.508	3
							Endo-OD	1.828	0.312	10.721	3
MD-41	0.7151	Treatment	Eco-OD / Endo-OD	1.332	0.254	6.981
							Eco-OD	2.777	0.373	20.701	3
							Endo-OD	2.086	0.518	8.392	3
641	0.7298	Treatment	Eco-OD / Endo-OD	0.896	0.452	1.774
							Eco-OD	0.773	0.337	1.774	3
							Endo-OD	0.863	0.506	1.472	3
531	0.7358	Treatment	Eco-OD / Endo-OD	1.417	0.001	1616.46
							Eco-OD	1.583	0.949	2.639	3
							Endo-OD	1.117	0	3582.28	2
616	0.752	Treatment	Eco-OD / Endo-OD	0.978	0.845	1.132
							Eco-OD	0.938	0.787	1.118	3
							Endo-OD	0.959	0.838	1.099	3
MD-173	0.7546	Treatment	Eco-OD / Endo-OD	0.861	0.322	2.3
							Eco-OD	0.885	0.312	2.512	3
							Endo-OD	1.028	0.34	3.109	3
520	0.7556	Treatment	Eco-OD / Endo-OD	1.517	0.033	69.169
							Eco-OD	0.011	0	0.6	3
							Endo-OD	0.007	0.001	0.065	2
MD-233	0.7668	Treatment	Eco-OD / Endo-OD	1.19	0.343	4.129
							Eco-OD	3.865	1.19	12.554	3
							Endo-OD	3.248	0.741	14.238	3
MD-103	0.7701	Treatment	Eco-OD / Endo-OD	0.917	0.405	2.077
							Eco-OD	1.08	0.856	1.363	3
							Endo-OD	1.177	0.486	2.854	3
637	0.7746	Treatment	Eco-OD / Endo-OD	0.833	0.202	3.437
							Eco-OD	1.49	0.267	8.312	3
							Endo-OD	1.789	0.547	5.85	3
MD-196	0.7997	Treatment	Eco-OD / Endo-OD	1.104	0.412	2.964
							Eco-OD	0.624	0.389	1.001	3
							Endo-OD	0.565	0.18	1.779	3
MD-97	0.8006	Treatment	Eco-OD / Endo-OD	0.838	0.183	3.834
							Eco-OD	0.085	0.02	0.369	3
							Endo-OD	0.102	0.017	0.611	3
MD-117	0.8098	Treatment	Eco-OD / Endo-OD	0.94	0.535	1.651
							Eco-OD	0.686	0.352	1.336	3
							Endo-OD	0.729	0.425	1.25	3
561	0.8263	Treatment	Eco-OD / Endo-OD	1.058	0.575	1.947
							Eco-OD	0.982	0.647	1.49	3
							Endo-OD	0.928	0.443	1.943	3
MD-157	0.8624	Treatment	Eco-OD / Endo-OD	0.917	0.227	3.704
							Eco-OD	0.683	0.149	3.138	3
							Endo-OD	0.745	0.488	1.139	3
MD-177	0.8727	Treatment	Eco-OD / Endo-OD	1.168	0.105	12.995
							Eco-OD	6.255	1.644	23.791	3
							Endo-OD	5.356	0.308	93.02	3
MD-261	0.8856	Treatment	Eco-OD / Endo-OD	1.082	0.293	3.996
							Eco-OD	0.732	0.15	3.557	3
							Endo-OD	0.676	0.279	1.642	3
MD-197	0.8916	Treatment	Eco-OD / Endo-OD	1.034	0.565	1.894
							Eco-OD	0.753	0.362	1.569	3
							Endo-OD	0.728	0.476	1.114	3
MD-102	0.9481	Treatment	Eco-OD / Endo-OD	1.019	0.492	2.108
							Eco-OD	1.397	1.052	1.854	3
							Endo-OD	1.371	0.604	3.114	3
MD-214	0.9583	Treatment	Eco-OD / Endo-OD	1.01	0.675	1.51
							Eco-OD	0.848	0.522	1.377	3
							Endo-OD	0.84	0.588	1.2	3
524	0.969	Treatment	Eco-OD / Endo-OD	1.015	0.272	3.792
							Eco-OD	0.203	0.145	0.286	3
							Endo-OD	0.2	0.049	0.823	3
642	NaN	Treatment	Eco-OD / Endo-OD	2.129	NaN	NaN
							Eco-OD	0.249	NaN	NaN	1
							Endo-OD	0.117	NaN	NaN	1

## Sheet: Para-OD vs Endo-OD
target	p	property	comparison	ratio	95% ci low	95% ci high	value	mean	95% value ci low	95% value ci high	datapoints
MD-212	0.2033	Treatment	Endo-OD / Para-OD	0.274	0.176	0.429
							Endo-OD	0.526	0.309	0.894	3
							Para-OD	1.917	1.258	2.92	3
MD-166	0.2033	Treatment	Endo-OD / Para-OD	2.713	1.75	4.207
							Endo-OD	1.868	1.13	3.086	3
							Para-OD	0.688	0.437	1.084	3
MD-264	0.2033	Treatment	Endo-OD / Para-OD	1.894	1.409	2.544
							Endo-OD	3.552	2.519	5.008	3
							Para-OD	1.876	1.394	2.524	3
613	0.2033	Treatment	Endo-OD / Para-OD	0.777	0.691	0.874
							Endo-OD	1.526	1.324	1.759	3
							Para-OD	1.964	1.779	2.17	3
MD-213	0.2033	Treatment	Endo-OD / Para-OD	0.338	0.204	0.559
							Endo-OD	0.622	0.417	0.928	3
							Para-OD	1.842	0.998	3.398	3
605	0.3005	Treatment	Endo-OD / Para-OD	2.29	1.413	3.712
							Endo-OD	0.9	0.516	1.571	3
							Para-OD	0.393	0.24	0.644	3
639	0.3909	Treatment	Endo-OD / Para-OD	0.606	0.435	0.844
							Endo-OD	2.065	1.381	3.089	3
							Para-OD	3.407	2.6	4.464	3
MD-246	0.3909	Treatment	Endo-OD / Para-OD	1.919	1.252	2.94
							Endo-OD	1.133	0.876	1.465	3
							Para-OD	0.591	0.354	0.984	3
507	0.3909	Treatment	Endo-OD / Para-OD	4.324	1.743	10.722
							Endo-OD	16.197	11.918	22.013	3
							Para-OD	3.746	1.371	10.233	3
592	0.4414	Treatment	Endo-OD / Para-OD	0.678	0.504	0.912
							Endo-OD	2.722	2.002	3.7	3
							Para-OD	4.013	2.86	5.63	3
MD-261	0.4596	Treatment	Endo-OD / Para-OD	0.405	0.193	0.849
							Endo-OD	0.676	0.279	1.642	3
							Para-OD	1.669	0.852	3.268	3
514	0.4596	Treatment	Endo-OD / Para-OD	1.863	1.116	3.11
							Endo-OD	1.172	0.629	2.184	3
							Para-OD	0.629	0.416	0.95	3
559	0.4596	Treatment	Endo-OD / Para-OD	0.147	0.031	0.707
							Endo-OD	26.12	3.925	173.816	3
							Para-OD	177.348	62.603	502.404	3
MD-176	0.5059	Treatment	Endo-OD / Para-OD	1.709	1.062	2.752
							Endo-OD	2.436	1.413	4.2	3
							Para-OD	1.425	0.87	2.336	3
MD-236	0.5248	Treatment	Endo-OD / Para-OD	0.497	0.259	0.955
							Endo-OD	0.998	0.463	2.152	3
							Para-OD	2.007	1.064	3.785	3
MD-53	0.5248	Treatment	Endo-OD / Para-OD	0.208	0.048	0.908
							Endo-OD	2.569	0.948	6.96	3
							Para-OD	12.341	2.075	73.388	3
593	0.5248	Treatment	Endo-OD / Para-OD	2.006	1.021	3.941
							Endo-OD	1.562	0.862	2.828	3
							Para-OD	0.778	0.345	1.757	3
MD-242	0.5248	Treatment	Endo-OD / Para-OD	3.572	1.006	12.684
							Endo-OD	3.613	1.172	11.142	3
							Para-OD	1.012	0.22	4.656	3
547	0.5248	Treatment	Endo-OD / Para-OD	0.566	0.32	1.001
							Endo-OD	0.108	0.095	0.122	3
							Para-OD	0.19	0.104	0.347	3
MD-233	0.5248	Treatment	Endo-OD / Para-OD	0.262	0.064	1.067
							Endo-OD	3.248	0.741	14.238	3
							Para-OD	12.395	9.196	16.706	3
509	0.5248	Treatment	Endo-OD / Para-OD	1.498	0.986	2.277
							Endo-OD	0.777	0.479	1.259	3
							Para-OD	0.519	0.338	0.795	3
450	0.5249	Treatment	Endo-OD / Para-OD	1.803	0.947	3.432
							Endo-OD	0.95	0.791	1.142	3
							Para-OD	0.527	0.262	1.059	3
MD-241	0.5249	Treatment	Endo-OD / Para-OD	3.055	0.907	10.292
							Endo-OD	2.454	0.664	9.077	3
							Para-OD	0.803	0.208	3.107	3
MD-207	0.5249	Treatment	Endo-OD / Para-OD	0.381	0.133	1.094
							Endo-OD	0.873	0.332	2.3	3
							Para-OD	2.29	0.649	8.085	3
456	0.5249	Treatment	Endo-OD / Para-OD	1.894	0.932	3.845
							Endo-OD	0.962	0.531	1.741	3
							Para-OD	0.508	0.215	1.199	3
MD-161	0.5543	Treatment	Endo-OD / Para-OD	3.624	0.822	15.977
							Endo-OD	1.517	0.324	7.101	3
							Para-OD	0.418	0.077	2.275	3
612	0.5543	Treatment	Endo-OD / Para-OD	2.025	0.889	4.613
							Endo-OD	1.518	0.74	3.116	3
							Para-OD	0.75	0.277	2.027	3
548	0.5585	Treatment	Endo-OD / Para-OD	0.322	0.083	1.244
							Endo-OD	4.36	0.901	21.101	3
							Para-OD	13.537	3.519	52.08	3
654	0.5585	Treatment	Endo-OD / Para-OD	0.765	0.546	1.072
							Endo-OD	0.639	0.436	0.936	3
							Para-OD	0.835	0.73	0.955	3
MD-169	0.5585	Treatment	Endo-OD / Para-OD	0.378	0.106	1.341
							Endo-OD	1.185	0.287	4.898	3
							Para-OD	3.138	1.963	5.015	3
MD-195	0.5585	Treatment	Endo-OD / Para-OD	1.746	0.851	3.585
							Endo-OD	0.813	0.577	1.144	3
							Para-OD	0.465	0.202	1.072	3
488	0.5585	Treatment	Endo-OD / Para-OD	6.884	0.584	81.22
							Endo-OD	18.904	0.952	375.45	3
							Para-OD	2.746	0.505	14.924	3
380	0.5585	Treatment	Endo-OD / Para-OD	1.489	0.871	2.547
							Endo-OD	1.241	1.019	1.511	3
							Para-OD	0.834	0.457	1.52	3
527	0.5703	Treatment	Endo-OD / Para-OD	1.431	0.881	2.323
							Endo-OD	1.331	1.041	1.701	3
							Para-OD	0.93	0.527	1.641	3
528	0.5969	Treatment	Endo-OD / Para-OD	1.185	0.942	1.49
							Endo-OD	0.982	0.745	1.295	3
							Para-OD	0.829	0.677	1.016	3
MD-182	0.5969	Treatment	Endo-OD / Para-OD	1.54	0.836	2.839
							Endo-OD	1.148	0.756	1.742	3
							Para-OD	0.745	0.355	1.562	3
569	0.5969	Treatment	Endo-OD / Para-OD	1.266	0.9	1.779
							Endo-OD	1.435	0.949	2.17	3
							Para-OD	1.134	0.889	1.447	3
MD-90	0.5969	Treatment	Endo-OD / Para-OD	2.38	0.61	9.287
							Endo-OD	2.12	1.469	3.061	3
							Para-OD	0.891	0.206	3.859	3
597	0.5969	Treatment	Endo-OD / Para-OD	1.796	0.718	4.492
							Endo-OD	3.132	2.364	4.15	3
							Para-OD	1.744	0.64	4.753	3
MD-141	0.5969	Treatment	Endo-OD / Para-OD	1.92	0.693	5.316
							Endo-OD	7.5	4.825	11.659	3
							Para-OD	3.906	1.217	12.537	3
MD-138	0.5969	Treatment	Endo-OD / Para-OD	0.318	0.059	1.704
							Endo-OD	2.052	0.269	15.678	3
							Para-OD	6.451	1.556	26.738	3
MD-214	0.5969	Treatment	Endo-OD / Para-OD	0.817	0.586	1.139
							Endo-OD	0.84	0.588	1.2	3
							Para-OD	1.028	0.942	1.121	3
545	0.5969	Treatment	Endo-OD / Para-OD	0.58	0.261	1.288
							Endo-OD	0.932	0.432	2.012	3
							Para-OD	1.608	0.626	4.134	3
574	0.5969	Treatment	Endo-OD / Para-OD	2.214	0.58	8.455
							Endo-OD	2.422	1.622	3.614	3
							Para-OD	1.094	0.254	4.71	3
MD-221	0.5969	Treatment	Endo-OD / Para-OD	2.483	0.628	9.821
							Endo-OD	1.405	0.27	7.324	3
							Para-OD	0.566	0.163	1.965	3
MD-255	0.5969	Treatment	Endo-OD / Para-OD	1.53	0.8	2.926
							Endo-OD	0.843	0.438	1.624	3
							Para-OD	0.551	0.26	1.17	3
MD-104	0.5969	Treatment	Endo-OD / Para-OD	0.345	0.053	2.231
							Endo-OD	0.751	0.098	5.764	3
							Para-OD	2.181	1.241	3.832	3
MD-27	0.5969	Treatment	Endo-OD / Para-OD	0.192	0.012	3.132
							Endo-OD	1.754	0.498	6.176	3
							Para-OD	9.129	0.367	227.279	3
MD-150	0.5969	Treatment	Endo-OD / Para-OD	1.647	0.674	4.026
							Endo-OD	4.879	1.891	12.59	3
							Para-OD	2.962	2.407	3.644	3
MD-265	0.6038	Treatment	Endo-OD / Para-OD	0.662	0.346	1.265
							Endo-OD	1.119	0.53	2.363	3
							Para-OD	1.69	0.873	3.273	3
MD-181	0.6126	Treatment	Endo-OD / Para-OD	1.556	0.694	3.489
							Endo-OD	1.135	0.863	1.493	3
							Para-OD	0.73	0.298	1.783	3
MD-229	0.6126	Treatment	Endo-OD / Para-OD	0.394	0.066	2.366
							Endo-OD	1.226	0.194	7.763	3
							Para-OD	3.114	2.376	4.082	3
MD-184	0.6322	Treatment	Endo-OD / Para-OD	0.493	0.128	1.901
							Endo-OD	0.303	0.069	1.334	3
							Para-OD	0.616	0.402	0.942	3
459	0.6322	Treatment	Endo-OD / Para-OD	0.334	0.045	2.498
							Endo-OD	0.697	0.067	7.232	3
							Para-OD	2.087	0.791	5.506	3
451	0.6421	Treatment	Endo-OD / Para-OD	1.416	0.715	2.806
							Endo-OD	3.162	1.468	6.81	3
							Para-OD	2.233	1.728	2.885	3
MD-165	0.6421	Treatment	Endo-OD / Para-OD	1.325	0.806	2.176
							Endo-OD	1.791	1.099	2.918	3
							Para-OD	1.352	0.755	2.421	3
MD-217	0.6421	Treatment	Endo-OD / Para-OD	0.581	0.191	1.765
							Endo-OD	1.057	0.735	1.521	3
							Para-OD	1.819	0.535	6.191	3
MD-173	0.6421	Treatment	Endo-OD / Para-OD	1.822	0.611	5.435
							Endo-OD	1.028	0.34	3.109	3
							Para-OD	0.564	0.159	2.002	3
MD-219	0.6421	Treatment	Endo-OD / Para-OD	0.727	0.378	1.398
							Endo-OD	1.459	0.684	3.111	3
							Para-OD	2.007	1.478	2.725	3
MD-238	0.6421	Treatment	Endo-OD / Para-OD	1.518	0.675	3.412
							Endo-OD	2.521	1.32	4.816	3
							Para-OD	1.661	0.62	4.446	3
MD-86	0.6421	Treatment	Endo-OD / Para-OD	2.178	0.374	12.697
							Endo-OD	1.069	0.681	1.678	3
							Para-OD	0.491	0.074	3.24	3
MD-190	0.6421	Treatment	Endo-OD / Para-OD	1.399	0.68	2.878
							Endo-OD	0.883	0.654	1.193	3
							Para-OD	0.631	0.278	1.435	3
MD-62	0.6421	Treatment	Endo-OD / Para-OD	1.797	0.584	5.526
							Endo-OD	3.027	0.807	11.356	3
							Para-OD	1.684	0.563	5.037	3
551	0.6421	Treatment	Endo-OD / Para-OD	0.408	0.059	2.841
							Endo-OD	0.395	0.17	0.918	3
							Para-OD	0.969	0.105	8.943	3
MD-177	0.6421	Treatment	Endo-OD / Para-OD	0.316	0.025	4.065
							Endo-OD	5.356	0.308	93.02	3
							Para-OD	16.937	6.673	42.993	3
MD-222	0.6421	Treatment	Endo-OD / Para-OD	1.627	0.577	4.59
							Endo-OD	1.963	1.107	3.48	3
							Para-OD	1.206	0.353	4.119	3
518	0.6421	Treatment	Endo-OD / Para-OD	0.273	0.021	3.525
							Endo-OD	0.056	0.004	0.727	3
							Para-OD	0.207	0.01	4.085	3
MD-218	0.6421	Treatment	Endo-OD / Para-OD	0.512	0.108	2.423
							Endo-OD	5.848	1.039	32.916	3
							Para-OD	11.43	6.645	19.661	3
MD-208	0.6421	Treatment	Endo-OD / Para-OD	4.097	0.251	66.745
							Endo-OD	2.398	0.108	53.279	3
							Para-OD	0.585	0.029	11.907	3
MD-204	0.6421	Treatment	Endo-OD / Para-OD	0.789	0.47	1.324
							Endo-OD	0.873	0.473	1.612	3
							Para-OD	1.107	0.831	1.474	3
MD-172	0.6421	Treatment	Endo-OD / Para-OD	1.659	0.532	5.175
							Endo-OD	1.554	0.866	2.789	3
							Para-OD	0.937	0.247	3.559	3
MD-115	0.6421	Treatment	Endo-OD / Para-OD	0.558	0.143	2.177
							Endo-OD	1.262	0.268	5.953	3
							Para-OD	2.261	1.277	4.003	3
MD-102	0.6421	Treatment	Endo-OD / Para-OD	1.394	0.703	2.764
							Endo-OD	1.371	0.604	3.114	3
							Para-OD	0.984	0.525	1.842	3
MD-200	0.6421	Treatment	Endo-OD / Para-OD	1.306	0.746	2.289
							Endo-OD	1.356	0.844	2.178	3
							Para-OD	1.038	0.526	2.048	3
562	0.6421	Treatment	Endo-OD / Para-OD	0.66	0.254	1.719
							Endo-OD	0.904	0.57	1.436	3
							Para-OD	1.37	0.45	4.169	3
MD-116	0.6421	Treatment	Endo-OD / Para-OD	0.523	0.117	2.34
							Endo-OD	1.685	0.296	9.6	3
							Para-OD	3.223	1.577	6.587	3
379	0.6421	Treatment	Endo-OD / Para-OD	1.229	0.784	1.928
							Endo-OD	0.823	0.603	1.122	3
							Para-OD	0.669	0.388	1.154	3
MD-33	0.6484	Treatment	Endo-OD / Para-OD	0.23	0.01	5.143
							Endo-OD	0.233	0.01	5.468	3
							Para-OD	1.013	0.028	36.965	3
MD-237	0.6484	Treatment	Endo-OD / Para-OD	1.589	0.575	4.392
							Endo-OD	2.506	1.139	5.517	3
							Para-OD	1.578	0.458	5.436	3
MD-103	0.6484	Treatment	Endo-OD / Para-OD	1.544	0.61	3.907
							Endo-OD	1.177	0.486	2.854	3
							Para-OD	0.763	0.254	2.293	3
566	0.6619	Treatment	Endo-OD / Para-OD	2.504	0.236	26.578
							Endo-OD	1.484	0.605	3.643	3
							Para-OD	0.593	0.042	8.433	3
MD-89	0.6619	Treatment	Endo-OD / Para-OD	1.366	0.67	2.787
							Endo-OD	1.117	0.638	1.954	3
							Para-OD	0.818	0.343	1.946	3
MD-156	0.6619	Treatment	Endo-OD / Para-OD	1.741	0.513	5.905
							Endo-OD	3.487	0.855	14.223	3
							Para-OD	2.003	0.572	7.008	3
MD-48	0.6704	Treatment	Endo-OD / Para-OD	2.226	0.368	13.469
							Endo-OD	1.828	0.312	10.721	3
							Para-OD	0.821	0.099	6.797	3
MD-202	0.682	Treatment	Endo-OD / Para-OD	1.554	0.463	5.216
							Endo-OD	2.964	1.981	4.435	3
							Para-OD	1.908	0.501	7.267	3
626	0.6845	Treatment	Endo-OD / Para-OD	2.688	0.266	27.209
							Endo-OD	2.354	0.234	23.689	3
							Para-OD	0.876	0.059	13.033	3
MD-232	0.6845	Treatment	Endo-OD / Para-OD	0.642	0.224	1.842
							Endo-OD	1.319	0.502	3.467	3
							Para-OD	2.056	0.581	7.27	3
MD-57	0.6845	Treatment	Endo-OD / Para-OD	2.088	0.29	15.045
							Endo-OD	3.288	1.285	8.412	3
							Para-OD	1.575	0.159	15.574	3
MD-211	0.7271	Treatment	Endo-OD / Para-OD	0.336	0.021	5.312
							Endo-OD	0.508	0.018	14.245	3
							Para-OD	1.512	0.136	16.801	3
MD-108	0.7354	Treatment	Endo-OD / Para-OD	2.501	0.25	24.997
							Endo-OD	10.375	0.802	134.147	3
							Para-OD	4.149	0.346	49.735	3
609	0.7439	Treatment	Endo-OD / Para-OD	0.687	0.204	2.316
							Endo-OD	1.104	0.299	4.074	3
							Para-OD	1.606	1.165	2.216	3
MD-198	0.7439	Treatment	Endo-OD / Para-OD	1.201	0.711	2.03
							Endo-OD	1.238	0.662	2.314	3
							Para-OD	1.031	0.759	1.4	3
MD-256	0.7626	Treatment	Endo-OD / Para-OD	1.579	0.351	7.099
							Endo-OD	0.854	0.538	1.356	3
							Para-OD	0.541	0.105	2.798	3
533	0.7899	Treatment	Endo-OD / Para-OD	1.711	0.264	11.069
							Endo-OD	0.146	0.019	1.095	3
							Para-OD	0.085	0.051	0.143	3
MD-168	0.8175	Treatment	Endo-OD / Para-OD	1.508	0.445	5.105
							Endo-OD	1.994	0.576	6.9	3
							Para-OD	1.323	0.323	5.415	3
MD-251	0.8175	Treatment	Endo-OD / Para-OD	1.213	0.671	2.192
							Endo-OD	0.779	0.463	1.308	3
							Para-OD	0.642	0.314	1.31	3
MD-201	0.8175	Treatment	Endo-OD / Para-OD	1.236	0.613	2.492
							Endo-OD	1.319	0.865	2.011	3
							Para-OD	1.067	0.461	2.469	3
MD-167	0.8175	Treatment	Endo-OD / Para-OD	1.204	0.689	2.104
							Endo-OD	2.237	1.235	4.052	3
							Para-OD	1.858	0.992	3.479	3
519	0.8175	Treatment	Endo-OD / Para-OD	0.33	0	1277.88
							Endo-OD	0.012	0.004	0.034	3
							Para-OD	0.036	0	2267.31	2
MD-260	0.8175	Treatment	Endo-OD / Para-OD	1.393	0.495	3.914
							Endo-OD	1.387	0.402	4.788	3
							Para-OD	0.996	0.388	2.556	3
MD-157	0.8175	Treatment	Endo-OD / Para-OD	1.29	0.505	3.294
							Endo-OD	0.745	0.488	1.139	3
							Para-OD	0.578	0.196	1.701	3
381	0.8175	Treatment	Endo-OD / Para-OD	1.57	0.285	8.665
							Endo-OD	2.548	1.316	4.932	3
							Para-OD	1.622	0.237	11.118	3
MD-117	0.8175	Treatment	Endo-OD / Para-OD	1.155	0.727	1.835
							Endo-OD	0.729	0.425	1.25	3
							Para-OD	0.631	0.397	1.004	3
MD-258	0.8175	Treatment	Endo-OD / Para-OD	1.404	0.354	5.58
							Endo-OD	1.29	0.861	1.933	3
							Para-OD	0.919	0.205	4.115	3
555	0.8175	Treatment	Endo-OD / Para-OD	1.678	0.302	9.323
							Endo-OD	13.289	1.692	104.375	3
							Para-OD	7.92	1.69	37.114	3
MD-257	0.8175	Treatment	Endo-OD / Para-OD	1.509	0.258	8.833
							Endo-OD	0.984	0.691	1.402	3
							Para-OD	0.652	0.102	4.155	3
MD-247	0.8175	Treatment	Endo-OD / Para-OD	1.427	0.337	6.051
							Endo-OD	0.578	0.355	0.942	3
							Para-OD	0.405	0.082	2.003	3
MD-215	0.8175	Treatment	Endo-OD / Para-OD	0.878	0.575	1.343
							Endo-OD	1.191	0.747	1.898	3
							Para-OD	1.356	0.853	2.157	3
MD-243	0.8175	Treatment	Endo-OD / Para-OD	0.758	0.269	2.134
							Endo-OD	0.691	0.392	1.218	3
							Para-OD	0.911	0.268	3.102	3
MD-109	0.8195	Treatment	Endo-OD / Para-OD	1.671	0.299	9.359
							Endo-OD	11.856	1.576	89.223	3
							Para-OD	7.093	1.295	38.865	3
MD-40	0.8205	Treatment	Endo-OD / Para-OD	1.329	0.373	4.734
							Endo-OD	1.007	0.781	1.3	3
							Para-OD	0.758	0.2	2.871	3
MD-95	0.8205	Treatment	Endo-OD / Para-OD	0.747	0.196	2.857
							Endo-OD	1.234	0.307	4.961	3
							Para-OD	1.651	1.305	2.088	3
MD-224	0.8205	Treatment	Endo-OD / Para-OD	1.063	0.844	1.338
							Endo-OD	1.156	0.993	1.345	3
							Para-OD	1.087	0.824	1.436	3
MD-93	0.8205	Treatment	Endo-OD / Para-OD	1.188	0.614	2.299
							Endo-OD	0.784	0.512	1.202	3
							Para-OD	0.66	0.298	1.463	3
560	0.8205	Treatment	Endo-OD / Para-OD	1.255	0.456	3.453
							Endo-OD	1.001	0.741	1.351	3
							Para-OD	0.797	0.265	2.4	3
MD-187	0.8386	Treatment	Endo-OD / Para-OD	0.879	0.507	1.525
							Endo-OD	1.434	1.096	1.877	3
							Para-OD	1.631	0.859	3.098	3
MD-155	0.8386	Treatment	Endo-OD / Para-OD	0.522	0.029	9.376
							Endo-OD	0.655	0.187	2.302	3
							Para-OD	1.256	0.046	34.367	3
MD-199	0.8386	Treatment	Endo-OD / Para-OD	1.176	0.617	2.239
							Endo-OD	1.206	0.734	1.983	3
							Para-OD	1.026	0.469	2.248	3
512	0.8386	Treatment	Endo-OD / Para-OD	1.189	0.591	2.393
							Endo-OD	0.521	0.223	1.219	3
							Para-OD	0.438	0.261	0.734	3
MD-163	0.8386	Treatment	Endo-OD / Para-OD	0.734	0.151	3.563
							Endo-OD	1.452	1.079	1.954	3
							Para-OD	1.979	0.381	10.283	3
MD-56	0.8386	Treatment	Endo-OD / Para-OD	1.381	0.29	6.579
							Endo-OD	1.364	0.821	2.267	3
							Para-OD	0.988	0.177	5.512	3
MD-78	0.8386	Treatment	Endo-OD / Para-OD	1.394	0.367	5.286
							Endo-OD	2.531	0.506	12.673	3
							Para-OD	1.816	0.57	5.788	3
521	0.8386	Treatment	Endo-OD / Para-OD	1.863	0.164	21.192
							Endo-OD	1.001	0.063	15.894	3
							Para-OD	0.537	0.042	6.84	3
MD-41	0.8408	Treatment	Endo-OD / Para-OD	1.474	0.297	7.308
							Endo-OD	2.086	0.518	8.392	3
							Para-OD	1.415	0.204	9.786	3
561	0.8408	Treatment	Endo-OD / Para-OD	1.146	0.615	2.136
							Endo-OD	0.928	0.443	1.943	3
							Para-OD	0.81	0.571	1.148	3
MD-110	0.8408	Treatment	Endo-OD / Para-OD	1.158	0.638	2.102
							Endo-OD	0.763	0.424	1.373	3
							Para-OD	0.659	0.327	1.326	3
550	0.8459	Treatment	Endo-OD / Para-OD	1.067	0.795	1.432
							Endo-OD	0.801	0.664	0.966	3
							Para-OD	0.75	0.526	1.07	3
MD-35	0.8464	Treatment	Endo-OD / Para-OD	1.293	0.377	4.434
							Endo-OD	1.434	0.739	2.784	3
							Para-OD	1.109	0.259	4.748	3
MD-250	0.8518	Treatment	Endo-OD / Para-OD	1.128	0.65	1.957
							Endo-OD	0.488	0.322	0.739	3
							Para-OD	0.433	0.221	0.846	3
MD-228	0.8518	Treatment	Endo-OD / Para-OD	0.749	0.201	2.797
							Endo-OD	1.964	0.669	5.766	3
							Para-OD	2.622	0.529	12.988	3
616	0.8518	Treatment	Endo-OD / Para-OD	0.939	0.67	1.315
							Endo-OD	0.959	0.838	1.099	3
							Para-OD	1.022	0.697	1.497	3
MD-206	0.8518	Treatment	Endo-OD / Para-OD	0.585	0.042	8.117
							Endo-OD	1.131	0.048	26.911	3
							Para-OD	1.935	0.356	10.509	3
MD-70	0.8518	Treatment	Endo-OD / Para-OD	0.655	0.099	4.333
							Endo-OD	0.495	0.057	4.285	3
							Para-OD	0.756	0.106	5.39	3
MD-87	0.8538	Treatment	Endo-OD / Para-OD	0.892	0.49	1.624
							Endo-OD	5.154	2.553	10.406	3
							Para-OD	5.776	4.243	7.862	3
MD-188	0.8661	Treatment	Endo-OD / Para-OD	0.679	0.105	4.375
							Endo-OD	8.024	0.849	75.808	3
							Para-OD	11.82	2.271	61.521	3
MD-152	0.8697	Treatment	Endo-OD / Para-OD	0.552	0.013	23.488
							Endo-OD	3.336	0.061	181.746	3
							Para-OD	6.042	2.417	15.104	3
MD-216	0.8714	Treatment	Endo-OD / Para-OD	1.068	0.743	1.535
							Endo-OD	0.875	0.567	1.349	3
							Para-OD	0.819	0.663	1.012	3
MD-20	0.8714	Treatment	Endo-OD / Para-OD	1.221	0.432	3.45
							Endo-OD	1.596	0.721	3.532	3
							Para-OD	1.307	0.369	4.626	3
MD-84	0.8714	Treatment	Endo-OD / Para-OD	0.809	0.257	2.544
							Endo-OD	0.716	0.323	1.586	3
							Para-OD	0.885	0.221	3.552	3
595	0.8984	Treatment	Endo-OD / Para-OD	0.819	0.282	2.377
							Endo-OD	0.865	0.279	2.681	3
							Para-OD	1.057	0.318	3.512	3
641	0.8984	Treatment	Endo-OD / Para-OD	0.924	0.594	1.439
							Endo-OD	0.863	0.506	1.472	3
							Para-OD	0.933	0.634	1.373	3
MD-58	0.8984	Treatment	Endo-OD / Para-OD	0.84	0.314	2.246
							Endo-OD	0.835	0.336	2.076	3
							Para-OD	0.995	0.307	3.224	3
MD-69	0.8984	Treatment	Endo-OD / Para-OD	0.746	0.142	3.93
							Endo-OD	0.708	0.101	4.958	3
							Para-OD	0.949	0.184	4.899	3
MD-230	0.8984	Treatment	Endo-OD / Para-OD	0.905	0.464	1.765
							Endo-OD	0.823	0.573	1.183	3
							Para-OD	0.91	0.413	2.004	3
MD-77	0.8984	Treatment	Endo-OD / Para-OD	1.158	0.49	2.735
							Endo-OD	1.41	0.514	3.868	3
							Para-OD	1.218	0.523	2.835	3
MD-185	0.8984	Treatment	Endo-OD / Para-OD	0.907	0.397	2.073
							Endo-OD	4.151	1.795	9.602	3
							Para-OD	4.578	4.202	4.987	3
MD-85	0.8984	Treatment	Endo-OD / Para-OD	1.409	0.034	58.089
							Endo-OD	0.928	0.001	1428.94	2
							Para-OD	0.658	0.01	41.942	2
MD-248	0.8984	Treatment	Endo-OD / Para-OD	0.865	0.348	2.145
							Endo-OD	0.871	0.395	1.923	3
							Para-OD	1.008	0.336	3.021	3
MD-196	0.8984	Treatment	Endo-OD / Para-OD	0.864	0.336	2.22
							Endo-OD	0.565	0.18	1.779	3
							Para-OD	0.654	0.303	1.413	3
MD-160	0.8984	Treatment	Endo-OD / Para-OD	1.309	0.237	7.243
							Endo-OD	1.192	0.24	5.912	3
							Para-OD	0.911	0.119	6.994	3
MD-174	0.8984	Treatment	Endo-OD / Para-OD	1.158	0.432	3.106
							Endo-OD	2.238	1.076	4.657	3
							Para-OD	1.932	0.583	6.408	3
MD-205	0.8984	Treatment	Endo-OD / Para-OD	0.675	0.047	9.729
							Endo-OD	1.126	0.044	28.861	3
							Para-OD	1.67	0.235	11.862	3
570	0.9056	Treatment	Endo-OD / Para-OD	1.262	0.254	6.269
							Endo-OD	0.764	0.109	5.366	3
							Para-OD	0.606	0.17	2.162	3
MD-96	0.9164	Treatment	Endo-OD / Para-OD	0.8	0.097	6.63
							Endo-OD	1.073	0.118	9.734	3
							Para-OD	1.34	0.899	1.998	3
MD-97	0.9164	Treatment	Endo-OD / Para-OD	0.824	0.187	3.631
							Endo-OD	0.102	0.017	0.611	3
							Para-OD	0.123	0.045	0.34	3
531	0.9164	Treatment	Endo-OD / Para-OD	1.359	0.012	159.639
							Endo-OD	1.117	0	3582.28	2
							Para-OD	0.822	0.259	2.608	3
MD-239	0.924	Treatment	Endo-OD / Para-OD	1.142	0.424	3.073
							Endo-OD	1.788	0.612	5.224	3
							Para-OD	1.566	0.523	4.693	3
MD-191	0.924	Treatment	Endo-OD / Para-OD	0.676	0.012	39.094
							Endo-OD	1.954	0.026	144.067	3
							Para-OD	2.892	1.139	7.343	3
MD-79	0.924	Treatment	Endo-OD / Para-OD	1.562	0.044	55.273
							Endo-OD	2.435	0.119	49.694	3
							Para-OD	1.559	0.021	117.399	3
MD-252	0.924	Treatment	Endo-OD / Para-OD	1.051	0.704	1.569
							Endo-OD	0.706	0.506	0.983	3
							Para-OD	0.672	0.413	1.093	3
MD-171	0.924	Treatment	Endo-OD / Para-OD	1.046	0.694	1.578
							Endo-OD	1.469	1.134	1.903	3
							Para-OD	1.404	0.857	2.3	3
MD-147	0.924	Treatment	Endo-OD / Para-OD	1.901	0.002	2100.46
							Endo-OD	1.043	0.174	6.269	3
							Para-OD	0.549	0	996.975	3
MD-134	0.924	Treatment	Endo-OD / Para-OD	0.871	0.25	3.042
							Endo-OD	1.788	0.395	8.103	3
							Para-OD	2.052	0.89	4.731	3
MD-266	0.9383	Treatment	Endo-OD / Para-OD	1.365	0.029	64.194
							Endo-OD	0.504	0.273	0.929	3
							Para-OD	0.369	0.007	19.613	3
MD-249	0.9492	Treatment	Endo-OD / Para-OD	1.066	0.515	2.205
							Endo-OD	0.847	0.608	1.181	3
							Para-OD	0.795	0.343	1.838	3
598	0.9534	Treatment	Endo-OD / Para-OD	0.885	0.162	4.843
							Endo-OD	0.958	0.763	1.201	3
							Para-OD	1.082	0.19	6.162	3
MD-220	0.9707	Treatment	Endo-OD / Para-OD	0.913	0.262	3.182
							Endo-OD	0.853	0.212	3.438	3
							Para-OD	0.935	0.595	1.467	3
MD-203	0.9765	Treatment	Endo-OD / Para-OD	0.926	0.306	2.798
							Endo-OD	1.08	0.307	3.799	3
							Para-OD	1.166	0.738	1.843	3
510	0.9765	Treatment	Endo-OD / Para-OD	1.073	0.373	3.087
							Endo-OD	1.026	0.7	1.504	3
							Para-OD	0.956	0.294	3.109	3
MD-262	0.9799	Treatment	Endo-OD / Para-OD	0.889	0.157	5.032
							Endo-OD	1.987	0.86	4.589	3
							Para-OD	2.236	0.298	16.784	3
MD-267	0.9805	Treatment	Endo-OD / Para-OD	0.953	0.388	2.343
							Endo-OD	0.547	0.483	0.62	3
							Para-OD	0.574	0.228	1.443	3
MD-259	0.9805	Treatment	Endo-OD / Para-OD	1.069	0.343	3.335
							Endo-OD	1.26	0.788	2.014	3
							Para-OD	1.178	0.323	4.295	3
MD-66	0.9805	Treatment	Endo-OD / Para-OD	0.962	0.55	1.683
							Endo-OD	1.11	0.625	1.972	3
							Para-OD	1.154	0.607	2.195	3
383	0.9805	Treatment	Endo-OD / Para-OD	1.335	0.017	104.331
							Endo-OD	2.94	0.022	395.339	3
							Para-OD	2.202	0.021	227.116	3
524	0.9805	Treatment	Endo-OD / Para-OD	0.923	0.259	3.282
							Endo-OD	0.2	0.049	0.823	3
							Para-OD	0.217	0.055	0.851	3
MD-194	0.9805	Treatment	Endo-OD / Para-OD	0.924	0.259	3.299
							Endo-OD	1.481	0.429	5.115	3
							Para-OD	1.602	0.358	7.167	3
MD-100	0.9805	Treatment	Endo-OD / Para-OD	0.97	0.532	1.767
							Endo-OD	0.553	0.423	0.722	3
							Para-OD	0.57	0.286	1.136	3
MD-244	0.9805	Treatment	Endo-OD / Para-OD	1.036	0.495	2.171
							Endo-OD	0.948	0.709	1.268	3
							Para-OD	0.915	0.397	2.11	3
MD-94	0.9805	Treatment	Endo-OD / Para-OD	0.922	0.228	3.732
							Endo-OD	0.909	0.235	3.523	3
							Para-OD	0.987	0.189	5.14	3
MD-127	0.9827	Treatment	Endo-OD / Para-OD	1.022	0.608	1.718
							Endo-OD	1.515	0.869	2.641	3
							Para-OD	1.483	1.3	1.691	3
MD-99	0.983	Treatment	Endo-OD / Para-OD	0.802	0.009	68.372
							Endo-OD	0.266	0.001	59.177	3
							Para-OD	0.331	0.012	9.304	3
MD-226	0.9866	Treatment	Endo-OD / Para-OD	1.027	0.573	1.839
							Endo-OD	1.031	0.693	1.534	3
							Para-OD	1.005	0.496	2.035	3
MD-240	0.9934	Treatment	Endo-OD / Para-OD	1.04	0.395	2.74
							Endo-OD	1.609	0.505	5.129	3
							Para-OD	1.547	0.634	3.773	3
MD-162	0.9934	Treatment	Endo-OD / Para-OD	1.04	0.297	3.651
							Endo-OD	1.029	0.228	4.65	3
							Para-OD	0.989	0.45	2.172	3
MD-125	0.9934	Treatment	Endo-OD / Para-OD	0.968	0.373	2.512
							Endo-OD	1.062	0.444	2.538	3
							Para-OD	1.097	0.35	3.439	3
MD-189	0.9934	Treatment	Endo-OD / Para-OD	0.962	0.314	2.95
							Endo-OD	1.233	0.366	4.157	3
							Para-OD	1.282	0.371	4.429	3
MD-231	0.9934	Treatment	Endo-OD / Para-OD	0.982	0.534	1.809
							Endo-OD	1.953	0.956	3.992	3
							Para-OD	1.988	1.458	2.711	3
MD-245	0.9982	Treatment	Endo-OD / Para-OD	1.03	0.277	3.838
							Endo-OD	1.25	0.504	3.099	3
							Para-OD	1.213	0.246	5.966	3
503	0.9982	Treatment	Endo-OD / Para-OD	1.046	0.109	10.085
							Endo-OD	1.251	0.08	19.64	3
							Para-OD	1.195	0.194	7.36	3
MD-159	0.9982	Treatment	Endo-OD / Para-OD	0.995	0.745	1.33
							Endo-OD	2.082	1.466	2.956	3
							Para-OD	2.092	1.634	2.677	3
MD-44	0.9982	Treatment	Endo-OD / Para-OD	0.989	0.35	2.789
							Endo-OD	1.229	0.845	1.788	3
							Para-OD	1.244	0.391	3.959	3
MD-186	0.9982	Treatment	Endo-OD / Para-OD	1.011	0.359	2.843
							Endo-OD	1.671	0.98	2.847	3
							Para-OD	1.653	0.491	5.562	3
MD-193	0.9982	Treatment	Endo-OD / Para-OD	1.016	0.248	4.157
							Endo-OD	1.258	0.296	5.349	3
							Para-OD	1.239	0.245	6.265	3
MD-209	0.9982	Treatment	Endo-OD / Para-OD	0.973	0.066	14.422
							Endo-OD	1.42	0.071	28.278	3
							Para-OD	1.46	0.079	26.984	3
MD-197	0.9982	Treatment	Endo-OD / Para-OD	0.995	0.598	1.656
							Endo-OD	0.728	0.476	1.114	3
							Para-OD	0.732	0.395	1.357	3
529	0.9982	Treatment	Endo-OD / Para-OD	1.012	0.229	4.46
							Endo-OD	1.386	0.569	3.377	3
							Para-OD	1.37	0.232	8.081	3
637	0.9982	Treatment	Endo-OD / Para-OD	1.001	0.374	2.677
							Endo-OD	1.789	0.547	5.85	3
							Para-OD	1.787	0.951	3.361	3
MD-263	0.9982	Treatment	Endo-OD / Para-OD	0.998	0.158	6.298
							Endo-OD	1.449	0.157	13.347	3
							Para-OD	1.451	0.285	7.376	3
520	NaN	Treatment	Endo-OD / Para-OD	0.142	0.016	1.252
							Endo-OD	0.007	0.001	0.065	2
							Para-OD	0.052	NaN	NaN	1
642	NaN	Treatment	Endo-OD / Para-OD	0.23	NaN	NaN
							Endo-OD	0.117	NaN	NaN	1
							Para-OD	0.51	NaN	NaN	1

## Sheet: Endo vs 2d-growth
target	p	property	comparison	ratio	95% ci low	95% ci high	value	mean	95% value ci low	95% value ci high	datapoints
MD-201	0.02766	Treatment	2d-growth / Endo	1.828	1.629	2.051
							2d-growth	2.079	1.821	2.373	3
							Endo	1.137	1.01	1.281	3
MD-215	0.02916	Treatment	2d-growth / Endo	1.74	1.544	1.96
							2d-growth	2.225	2.032	2.437	3
							Endo	1.279	1.106	1.478	3
507	0.02916	Treatment	2d-growth / Endo	0.112	0.076	0.166
							2d-growth	4.034	3.282	4.958	3
							Endo	36.054	22.74	57.164	3
MD-248	0.02916	Treatment	2d-growth / Endo	2.672	2.017	3.539
							2d-growth	1.84	1.376	2.46	3
							Endo	0.689	0.499	0.95	3
MD-200	0.02916	Treatment	2d-growth / Endo	1.815	1.524	2.162
							2d-growth	2.035	1.72	2.407	3
							Endo	1.121	0.912	1.379	3
MD-156	0.02916	Treatment	2d-growth / Endo	10.471	5.534	19.814
							2d-growth	4.344	2	9.436	3
							Endo	0.415	0.251	0.686	3
MD-184	0.05181	Treatment	2d-growth / Endo	8.301	4.229	16.296
							2d-growth	2.946	1.888	4.598	3
							Endo	0.355	0.157	0.801	3
595	0.05181	Treatment	2d-growth / Endo	0.723	0.637	0.819
							2d-growth	0.789	0.695	0.896	3
							Endo	1.092	0.944	1.264	3
MD-249	0.05655	Treatment	2d-growth / Endo	2.087	1.555	2.8
							2d-growth	1.878	1.457	2.421	3
							Endo	0.9	0.631	1.285	3
488	0.05655	Treatment	2d-growth / Endo	0.026	0.008	0.089
							2d-growth	0.864	0.201	3.712	3
							Endo	33.117	16.865	65.03	3
MD-266	0.05655	Treatment	2d-growth / Endo	3.067	2.062	4.561
							2d-growth	0.756	0.609	0.938	3
							Endo	0.247	0.154	0.394	3
521	0.05655	Treatment	2d-growth / Endo	2.05	1.55	2.712
							2d-growth	2.919	2.083	4.091	3
							Endo	1.424	1.187	1.709	3
547	0.05655	Treatment	2d-growth / Endo	1.68	1.33	2.124
							2d-growth	0.198	0.151	0.26	3
							Endo	0.118	0.093	0.149	3
MD-245	0.0572	Treatment	2d-growth / Endo	2.974	1.809	4.887
							2d-growth	3.053	1.684	5.536	3
							Endo	1.027	0.651	1.618	3
MD-233	0.0572	Treatment	2d-growth / Endo	0.234	0.128	0.428
							2d-growth	0.301	0.146	0.623	3
							Endo	1.288	0.882	1.881	3
MD-240	0.0572	Treatment	2d-growth / Endo	2	1.454	2.752
							2d-growth	4.165	2.827	6.136	3
							Endo	2.082	1.605	2.702	3
451	0.0572	Treatment	2d-growth / Endo	0.611	0.48	0.777
							2d-growth	2.545	1.991	3.252	3
							Endo	4.166	3.154	5.503	3
MD-199	0.07275	Treatment	2d-growth / Endo	1.796	1.336	2.413
							2d-growth	1.886	1.317	2.7	3
							Endo	1.05	0.828	1.333	3
MD-209	0.08448	Treatment	2d-growth / Endo	2.549	1.506	4.315
							2d-growth	1.447	0.852	2.457	3
							Endo	0.568	0.308	1.046	3
MD-208	0.08754	Treatment	2d-growth / Endo	0.266	0.136	0.519
							2d-growth	1.565	1.1	2.227	3
							Endo	5.891	2.682	12.943	3
MD-239	0.08754	Treatment	2d-growth / Endo	2.796	1.521	5.14
							2d-growth	5.2	2.626	10.297	3
							Endo	1.86	0.971	3.561	3
574	0.08754	Treatment	2d-growth / Endo	0.432	0.264	0.706
							2d-growth	1.354	0.752	2.438	3
							Endo	3.137	1.994	4.935	3
MD-238	0.08963	Treatment	2d-growth / Endo	1.304	1.112	1.531
							2d-growth	4.427	3.791	5.169	3
							Endo	3.394	2.81	4.099	3
MD-138	0.1088	Treatment	2d-growth / Endo	7.073	2.194	22.799
							2d-growth	2.041	1.054	3.955	3
							Endo	0.289	0.072	1.159	3
MD-206	0.1088	Treatment	2d-growth / Endo	2.252	1.35	3.756
							2d-growth	1.535	0.824	2.86	3
							Endo	0.682	0.462	1.006	3
654	0.1298	Treatment	2d-growth / Endo	2.886	1.541	5.403
							2d-growth	1.912	0.98	3.731	3
							Endo	0.663	0.569	0.772	3
MD-259	0.141	Treatment	2d-growth / Endo	1.487	1.114	1.985
							2d-growth	1.904	1.369	2.648	3
							Endo	1.28	0.948	1.729	3
503	0.15	Treatment	2d-growth / Endo	4.717	1.721	12.927
							2d-growth	7.074	2.474	20.228	3
							Endo	1.5	1.243	1.809	3
MD-194	0.15	Treatment	2d-growth / Endo	2.831	1.314	6.098
							2d-growth	3.027	1.191	7.696	3
							Endo	1.069	0.604	1.894	3
383	0.1556	Treatment	2d-growth / Endo	5.422	1.698	17.315
							2d-growth	29.044	8.569	98.44	3
							Endo	5.356	4.2	6.831	3
MD-260	0.1556	Treatment	2d-growth / Endo	2.231	1.266	3.932
							2d-growth	2.74	1.484	5.059	3
							Endo	1.228	1.047	1.441	3
MD-207	0.156	Treatment	2d-growth / Endo	3.9	1.327	11.457
							2d-growth	0.977	0.279	3.417	3
							Endo	0.251	0.085	0.742	3
381	0.162	Treatment	2d-growth / Endo	2.563	1.204	5.455
							2d-growth	3.826	2.127	6.882	3
							Endo	1.493	0.596	3.742	3
MD-44	0.162	Treatment	2d-growth / Endo	3.163	1.244	8.042
							2d-growth	1.747	0.565	5.395	3
							Endo	0.552	0.246	1.242	3
MD-177	0.1637	Treatment	2d-growth / Endo	5.238	1.423	19.28
							2d-growth	0.825	0.183	3.733	3
							Endo	0.158	0.086	0.29	3
MD-263	0.1749	Treatment	2d-growth / Endo	3.701	1.263	10.847
							2d-growth	5.373	3.537	8.163	3
							Endo	1.452	0.432	4.882	3
551	0.1749	Treatment	2d-growth / Endo	0.677	0.483	0.95
							2d-growth	0.18	0.121	0.267	3
							Endo	0.265	0.19	0.371	3
MD-174	0.1749	Treatment	2d-growth / Endo	1.901	1.087	3.324
							2d-growth	4.714	2.39	9.295	3
							Endo	2.48	1.575	3.903	3
MD-220	0.1749	Treatment	2d-growth / Endo	1.286	1.035	1.599
							2d-growth	1.797	1.382	2.337	3
							Endo	1.397	1.211	1.612	3
524	0.1749	Treatment	2d-growth / Endo	1.485	1.051	2.097
							2d-growth	0.343	0.225	0.522	3
							Endo	0.231	0.178	0.3	3
MD-232	0.1783	Treatment	2d-growth / Endo	2.476	1.141	5.371
							2d-growth	1.468	1.246	1.73	3
							Endo	0.593	0.262	1.34	3
MD-159	0.179	Treatment	2d-growth / Endo	1.721	1.059	2.796
							2d-growth	4.452	3.329	5.955	3
							Endo	2.587	1.448	4.622	3
MD-141	0.179	Treatment	2d-growth / Endo	0.381	0.163	0.893
							2d-growth	4.1	1.714	9.81	3
							Endo	10.755	9.565	12.092	3
MD-99	0.179	Treatment	2d-growth / Endo	10.371	1.279	84.092
							2d-growth	2.938	0.357	24.185	3
							Endo	0.283	0.244	0.329	3
MD-222	0.179	Treatment	2d-growth / Endo	1.446	1.024	2.043
							2d-growth	2.654	1.832	3.846	3
							Endo	1.836	1.248	2.7	3
529	0.179	Treatment	2d-growth / Endo	1.786	1.05	3.038
							2d-growth	2.29	1.933	2.714	3
							Endo	1.282	0.715	2.299	3
MD-228	0.179	Treatment	2d-growth / Endo	1.62	1.034	2.537
							2d-growth	5.211	3.165	8.58	3
							Endo	3.218	2.751	3.763	3
MD-90	0.179	Treatment	2d-growth / Endo	3.026	1.076	8.51
							2d-growth	1.468	0.501	4.304	3
							Endo	0.485	0.278	0.848	2
MD-237	0.179	Treatment	2d-growth / Endo	1.306	1.013	1.684
							2d-growth	4.609	4.386	4.844	3
							Endo	3.528	2.705	4.602	3
MD-218	0.179	Treatment	2d-growth / Endo	0.654	0.437	0.98
							2d-growth	1.343	1.279	1.411	3
							Endo	2.053	1.36	3.1	3
MD-246	0.179	Treatment	2d-growth / Endo	1.217	1.006	1.473
							2d-growth	1.438	1.168	1.769	3
							Endo	1.181	0.957	1.458	3
MD-217	0.179	Treatment	2d-growth / Endo	2.451	1.034	5.809
							2d-growth	3.55	1.484	8.492	3
							Endo	1.449	1.342	1.564	3
MD-160	0.1792	Treatment	2d-growth / Endo	1.891	1.012	3.531
							2d-growth	3.183	1.99	5.09	3
							Endo	1.683	0.788	3.599	3
MD-198	0.1792	Treatment	2d-growth / Endo	1.436	1.005	2.052
							2d-growth	1.53	1.005	2.329	3
							Endo	1.065	0.882	1.286	3
MD-261	0.1827	Treatment	2d-growth / Endo	2.879	0.998	8.309
							2d-growth	1.148	0.351	3.755	3
							Endo	0.399	0.271	0.587	3
548	0.1954	Treatment	2d-growth / Endo	0.433	0.182	1.03
							2d-growth	1.255	0.438	3.598	3
							Endo	2.897	1.512	5.549	3
MD-169	0.1962	Treatment	2d-growth / Endo	7.43	0.851	64.858
							2d-growth	2.214	0.194	25.312	2
							Endo	0.298	0.004	21.657	2
MD-204	0.1962	Treatment	2d-growth / Endo	1.408	0.984	2.014
							2d-growth	1.826	1.196	2.786	3
							Endo	1.297	0.916	1.835	3
MD-79	0.1972	Treatment	2d-growth / Endo	3.416	0.91	12.821
							2d-growth	14.226	3.35	60.406	3
							Endo	4.165	2.774	6.253	3
605	0.2065	Treatment	2d-growth / Endo	0.452	0.19	1.074
							2d-growth	0.546	0.191	1.562	3
							Endo	1.209	0.651	2.244	3
MD-189	0.2223	Treatment	2d-growth / Endo	2.096	0.886	4.957
							2d-growth	1.419	0.556	3.622	3
							Endo	0.677	0.524	0.874	3
MD-264	0.2315	Treatment	2d-growth / Endo	0.493	0.211	1.155
							2d-growth	1.379	0.552	3.45	3
							Endo	2.795	2.219	3.522	3
MD-185	0.2315	Treatment	2d-growth / Endo	1.269	0.958	1.68
							2d-growth	5.103	3.661	7.113	3
							Endo	4.022	3.448	4.692	3
MD-221	0.2407	Treatment	2d-growth / Endo	2.659	0.782	9.045
							2d-growth	6.185	1.701	22.49	3
							Endo	2.326	1.782	3.035	3
MD-226	0.2552	Treatment	2d-growth / Endo	0.57	0.275	1.183
							2d-growth	0.951	0.437	2.068	3
							Endo	1.668	1.399	1.989	3
559	0.2585	Treatment	2d-growth / Endo	0.203	0.027	1.53
							2d-growth	0.09	0.028	0.291	3
							Endo	0.445	0.04	4.928	3
MD-236	0.2585	Treatment	2d-growth / Endo	1.194	0.945	1.508
							2d-growth	1.701	1.319	2.192	3
							Endo	1.425	1.331	1.525	3
MD-162	0.2617	Treatment	2d-growth / Endo	2.087	0.788	5.53
							2d-growth	0.516	0.173	1.536	3
							Endo	0.247	0.173	0.354	3
514	0.2653	Treatment	2d-growth / Endo	0.549	0.239	1.263
							2d-growth	0.642	0.273	1.51	3
							Endo	1.169	1.036	1.319	3
MD-94	0.2653	Treatment	2d-growth / Endo	0.635	0.356	1.132
							2d-growth	0.728	0.363	1.461	3
							Endo	1.147	0.685	1.921	3
MD-78	0.2672	Treatment	2d-growth / Endo	1.882	0.797	4.446
							2d-growth	5.838	4.117	8.279	3
							Endo	3.102	1.17	8.228	3
MD-267	0.2721	Treatment	2d-growth / Endo	2.358	0.688	8.079
							2d-growth	0.817	0.225	2.966	3
							Endo	0.346	0.271	0.443	3
612	0.2721	Treatment	2d-growth / Endo	0.645	0.355	1.173
							2d-growth	1.104	0.544	2.24	3
							Endo	1.711	1.231	2.377	3
MD-85	0.2721	Treatment	2d-growth / Endo	0.242	0.032	1.852
							2d-growth	0.235	0.026	2.163	3
							Endo	0.97	0.525	1.795	3
592	0.2721	Treatment	2d-growth / Endo	2.099	0.709	6.214
							2d-growth	4.189	1.345	13.053	3
							Endo	1.995	1.607	2.478	3
MD-265	0.2771	Treatment	2d-growth / Endo	2.78	0.692	11.168
							2d-growth	1.451	0.267	7.877	3
							Endo	0.522	0.179	1.521	3
MD-62	0.2824	Treatment	2d-growth / Endo	1.622	0.843	3.121
							2d-growth	2.278	1.06	4.893	3
							Endo	1.404	0.732	2.693	3
MD-193	0.2871	Treatment	2d-growth / Endo	2.178	0.705	6.729
							2d-growth	2.74	0.726	10.34	3
							Endo	1.258	0.692	2.285	3
MD-86	0.2909	Treatment	2d-growth / Endo	0.587	0.259	1.331
							2d-growth	1.006	0.404	2.508	3
							Endo	1.715	1.278	2.3	3
545	0.2909	Treatment	2d-growth / Endo	0.512	0.181	1.453
							2d-growth	0.697	0.224	2.174	3
							Endo	1.361	0.993	1.865	3
MD-229	0.2909	Treatment	2d-growth / Endo	1.34	0.88	2.041
							2d-growth	2.087	1.253	3.475	3
							Endo	1.557	1.093	2.218	3
MD-66	0.2909	Treatment	2d-growth / Endo	2.034	0.693	5.972
							2d-growth	1.171	0.684	2.006	3
							Endo	0.576	0.164	2.026	3
MD-176	0.2909	Treatment	2d-growth / Endo	0.757	0.509	1.125
							2d-growth	1.911	1.296	2.819	3
							Endo	2.526	1.585	4.025	3
MD-191	0.2909	Treatment	2d-growth / Endo	4.556	0.462	44.885
							2d-growth	1.349	0.386	4.714	3
							Endo	0.296	0.02	4.431	3
MD-27	0.3006	Treatment	2d-growth / Endo	0.59	0.275	1.267
							2d-growth	0.589	0.257	1.35	3
							Endo	0.997	0.429	2.316	3
459	0.3129	Treatment	2d-growth / Endo	4.469	0.391	51.144
							2d-growth	0.588	0.209	1.656	3
							Endo	0.132	0.008	2.127	3
528	0.317	Treatment	2d-growth / Endo	1.29	0.878	1.897
							2d-growth	1.747	1.107	2.757	3
							Endo	1.354	0.937	1.958	3
MD-202	0.3196	Treatment	2d-growth / Endo	2.985	0.419	21.256
							2d-growth	1.785	0.243	13.095	3
							Endo	0.598	0.323	1.108	2
MD-58	0.3337	Treatment	2d-growth / Endo	1.7	0.701	4.124
							2d-growth	1.285	0.79	2.09	3
							Endo	0.756	0.265	2.157	3
510	0.3499	Treatment	2d-growth / Endo	1.396	0.768	2.535
							2d-growth	1.633	0.831	3.21	3
							Endo	1.17	0.922	1.486	3
609	0.3658	Treatment	2d-growth / Endo	0.703	0.364	1.358
							2d-growth	0.813	0.641	1.031	3
							Endo	1.156	0.555	2.41	3
566	0.3732	Treatment	2d-growth / Endo	0.497	0.148	1.666
							2d-growth	1.068	0.422	2.701	3
							Endo	2.151	0.494	9.378	3
MD-258	0.3931	Treatment	2d-growth / Endo	1.525	0.707	3.289
							2d-growth	1.99	0.785	5.044	3
							Endo	1.305	0.775	2.197	3
MD-56	0.3976	Treatment	2d-growth / Endo	2.313	0.518	10.34
							2d-growth	1.038	0.276	3.903	3
							Endo	0.449	0.074	2.727	3
MD-205	0.3976	Treatment	2d-growth / Endo	1.782	0.55	5.771
							2d-growth	1.272	0.347	4.669	3
							Endo	0.714	0.48	1.061	3
MD-77	0.4023	Treatment	2d-growth / Endo	1.666	0.576	4.822
							2d-growth	2.772	1.993	3.856	3
							Endo	1.664	0.52	5.324	3
MD-168	0.4024	Treatment	2d-growth / Endo	0.531	0.156	1.807
							2d-growth	1.025	0.079	13.37	2
							Endo	1.93	0.478	7.793	3
MD-57	0.4024	Treatment	2d-growth / Endo	0.626	0.261	1.503
							2d-growth	1.738	0.599	5.044	3
							Endo	2.776	1.425	5.405	3
MD-203	0.4024	Treatment	2d-growth / Endo	1.535	0.697	3.38
							2d-growth	2.027	0.792	5.189	3
							Endo	1.321	0.628	2.778	3
560	0.4024	Treatment	2d-growth / Endo	1.419	0.705	2.856
							2d-growth	0.999	0.437	2.282	3
							Endo	0.704	0.482	1.029	3
562	0.4024	Treatment	2d-growth / Endo	2.108	0.489	9.075
							2d-growth	1.324	0.229	7.659	3
							Endo	0.628	0.251	1.574	3
561	0.4108	Treatment	2d-growth / Endo	0.883	0.697	1.12
							2d-growth	1.042	0.854	1.273	3
							Endo	1.18	0.885	1.574	3
626	0.4108	Treatment	2d-growth / Endo	1.755	0.481	6.399
							2d-growth	2.409	0.624	9.296	3
							Endo	1.373	1.073	1.756	3
MD-152	0.4108	Treatment	2d-growth / Endo	3.387	0.236	48.549
							2d-growth	1.867	0.689	5.058	3
							Endo	0.551	0.028	10.926	3
MD-33	0.4108	Treatment	2d-growth / Endo	0.216	0.007	7.121
							2d-growth	0.021	0.001	0.883	3
							Endo	0.097	0.041	0.235	3
597	0.4271	Treatment	2d-growth / Endo	1.167	0.86	1.585
							2d-growth	3.205	2.412	4.26	3
							Endo	2.746	1.907	3.954	3
MD-87	0.4271	Treatment	2d-growth / Endo	0.685	0.324	1.447
							2d-growth	4.865	2.002	11.822	3
							Endo	7.106	3.487	14.48	3
MD-262	0.4349	Treatment	2d-growth / Endo	1.513	0.577	3.972
							2d-growth	2.622	0.892	7.705	3
							Endo	1.733	1.221	2.459	3
MD-104	0.4519	Treatment	2d-growth / Endo	1.573	0.622	3.976
							2d-growth	1.782	0.624	5.09	3
							Endo	1.133	0.426	3.012	3
MD-230	0.4617	Treatment	2d-growth / Endo	1.197	0.808	1.773
							2d-growth	1.362	0.844	2.196	3
							Endo	1.138	0.849	1.525	3
MD-89	0.4685	Treatment	2d-growth / Endo	1.41	0.638	3.117
							2d-growth	1.653	0.639	4.272	3
							Endo	1.172	0.726	1.892	3
MD-187	0.4852	Treatment	2d-growth / Endo	0.824	0.539	1.261
							2d-growth	1.456	0.965	2.198	3
							Endo	1.767	1.07	2.919	3
MD-100	0.509	Treatment	2d-growth / Endo	1.478	0.605	3.608
							2d-growth	0.932	0.353	2.463	3
							Endo	0.631	0.236	1.688	3
593	0.509	Treatment	2d-growth / Endo	0.814	0.504	1.313
							2d-growth	1.196	0.675	2.119	3
							Endo	1.47	0.942	2.296	3
639	0.509	Treatment	2d-growth / Endo	1.581	0.39	6.405
							2d-growth	3.677	0.905	14.945	3
							Endo	2.325	2.191	2.468	3
MD-247	0.509	Treatment	2d-growth / Endo	1.101	0.847	1.431
							2d-growth	0.686	0.618	0.76	3
							Endo	0.623	0.463	0.837	3
MD-250	0.5136	Treatment	2d-growth / Endo	1.362	0.591	3.136
							2d-growth	0.818	0.313	2.137	3
							Endo	0.6	0.412	0.875	3
MD-127	0.5277	Treatment	2d-growth / Endo	1.084	0.892	1.317
							2d-growth	2.3	1.852	2.858	3
							Endo	2.122	1.721	2.615	3
MD-171	0.5277	Treatment	2d-growth / Endo	1.274	0.599	2.71
							2d-growth	2.193	1.001	4.803	3
							Endo	1.721	1.504	1.969	3
550	0.5295	Treatment	2d-growth / Endo	0.723	0.311	1.677
							2d-growth	0.869	0.313	2.414	3
							Endo	1.202	0.659	2.194	3
MD-212	0.5303	Treatment	2d-growth / Endo	1.924	0.249	14.851
							2d-growth	1.061	0.122	9.196	3
							Endo	0.551	0.35	0.869	3
MD-147	0.5396	Treatment	2d-growth / Endo	0.739	0.318	1.721
							2d-growth	0.172	0.063	0.469	3
							Endo	0.232	0.143	0.376	3
MD-231	0.5396	Treatment	2d-growth / Endo	1.158	0.758	1.771
							2d-growth	3.212	1.959	5.267	3
							Endo	2.773	2.253	3.412	3
613	0.569	Treatment	2d-growth / Endo	0.932	0.772	1.126
							2d-growth	2.128	1.791	2.529	3
							Endo	2.283	1.821	2.862	3
531	0.5964	Treatment	2d-growth / Endo	2.339	0.114	47.963
							2d-growth	2.142	0.085	54.011	3
							Endo	0.916	0.43	1.95	3
641	0.5964	Treatment	2d-growth / Endo	1.322	0.558	3.131
							2d-growth	1.221	0.436	3.423	3
							Endo	0.924	0.553	1.545	3
450	0.611	Treatment	2d-growth / Endo	0.71	0.232	2.169
							2d-growth	0.943	0.253	3.52	3
							Endo	1.328	0.731	2.414	3
MD-213	0.6111	Treatment	2d-growth / Endo	1.73	0.216	13.868
							2d-growth	0.978	0.111	8.591	3
							Endo	0.565	0.38	0.842	3
MD-35	0.6436	Treatment	2d-growth / Endo	1.2	0.687	2.097
							2d-growth	2.71	1.488	4.934	3
							Endo	2.258	1.211	4.21	3
MD-125	0.6463	Treatment	2d-growth / Endo	1.296	0.564	2.979
							2d-growth	1.202	0.439	3.294	3
							Endo	0.927	0.458	1.878	3
MD-84	0.6463	Treatment	2d-growth / Endo	1.415	0.445	4.498
							2d-growth	1.344	0.33	5.476	3
							Endo	0.95	0.41	2.197	3
MD-103	0.6503	Treatment	2d-growth / Endo	1.443	0.417	4.988
							2d-growth	1.608	0.357	7.253	3
							Endo	1.115	0.457	2.718	3
MD-115	0.6583	Treatment	2d-growth / Endo	0.849	0.474	1.519
							2d-growth	2.381	1.183	4.792	3
							Endo	2.804	1.945	4.043	3
519	0.6638	Treatment	2d-growth / Endo	2.331	0.136	39.974
							2d-growth	0.078	0.003	2.365	3
							Endo	0.033	0.003	0.425	3
MD-211	0.6685	Treatment	2d-growth / Endo	0.857	0.492	1.49
							2d-growth	0.156	0.08	0.305	3
							Endo	0.182	0.123	0.27	3
MD-96	0.6698	Treatment	2d-growth / Endo	0.496	0	694.865
							2d-growth	0.602	0	1875.76	2
							Endo	1.215	0.782	1.887	3
569	0.6698	Treatment	2d-growth / Endo	0.77	0.306	1.937
							2d-growth	0.539	0.178	1.632	3
							Endo	0.7	0.304	1.613	3
MD-216	0.6698	Treatment	2d-growth / Endo	0.746	0.224	2.487
							2d-growth	0.808	0.203	3.218	3
							Endo	1.083	0.636	1.842	3
MD-186	0.6698	Treatment	2d-growth / Endo	0.868	0.531	1.419
							2d-growth	1.673	0.983	2.848	3
							Endo	1.927	1.117	3.326	3
MD-188	0.6698	Treatment	2d-growth / Endo	1.462	0.28	7.64
							2d-growth	2.091	0.338	12.946	3
							Endo	1.431	0.831	2.462	3
MD-69	0.6723	Treatment	2d-growth / Endo	1.366	0.436	4.283
							2d-growth	0.85	0.331	2.178	3
							Endo	0.622	0.155	2.49	3
MD-41	0.6819	Treatment	2d-growth / Endo	1.373	0.391	4.829
							2d-growth	1.371	0.59	3.183	3
							Endo	0.998	0.218	4.563	3
MD-190	0.6819	Treatment	2d-growth / Endo	1.138	0.688	1.884
							2d-growth	0.951	0.516	1.754	3
							Endo	0.836	0.58	1.204	3
MD-161	0.6964	Treatment	2d-growth / Endo	0.717	0.137	3.756
							2d-growth	1.112	0.191	6.475	3
							Endo	1.551	1.044	2.304	3
MD-214	0.6964	Treatment	2d-growth / Endo	0.725	0.162	3.245
							2d-growth	0.931	0.173	5.017	3
							Endo	1.284	0.727	2.268	3
512	0.7264	Treatment	2d-growth / Endo	0.847	0.386	1.86
							2d-growth	0.97	0.388	2.423	3
							Endo	1.145	0.78	1.679	3
MD-157	0.7268	Treatment	2d-growth / Endo	1.225	0.526	2.853
							2d-growth	1.218	0.444	3.342	3
							Endo	0.995	0.452	2.191	3
MD-163	0.7268	Treatment	2d-growth / Endo	0.733	0.176	3.057
							2d-growth	1.193	0.215	6.617	3
							Endo	1.628	0.675	3.927	3
MD-53	0.7268	Treatment	2d-growth / Endo	0.697	0.139	3.491
							2d-growth	2.7	0.819	8.901	3
							Endo	3.872	0.547	27.436	3
380	0.7268	Treatment	2d-growth / Endo	0.843	0.375	1.896
							2d-growth	1.533	0.961	2.445	3
							Endo	1.817	0.693	4.768	3
518	0.7268	Treatment	2d-growth / Endo	0.856	0.379	1.932
							2d-growth	0.049	0.019	0.122	3
							Endo	0.057	0.041	0.079	3
379	0.7268	Treatment	2d-growth / Endo	0.874	0.468	1.632
							2d-growth	0.767	0.36	1.636	3
							Endo	0.877	0.565	1.362	3
MD-165	0.7291	Treatment	2d-growth / Endo	0.761	0.149	3.884
							2d-growth	0.791	0.147	4.242	3
							Endo	1.039	0.807	1.338	3
MD-134	0.7399	Treatment	2d-growth / Endo	0.829	0.255	2.693
							2d-growth	0.996	0.301	3.299	3
							Endo	1.202	1.055	1.369	3
570	0.7407	Treatment	2d-growth / Endo	1.474	0.167	13
							2d-growth	1.198	0.103	13.906	3
							Endo	0.813	0.351	1.88	3
MD-242	0.7433	Treatment	2d-growth / Endo	1.181	0.471	2.963
							2d-growth	6.498	2.254	18.732	3
							Endo	5.502	3.64	8.317	3
MD-257	0.751	Treatment	2d-growth / Endo	0.884	0.49	1.596
							2d-growth	1.008	0.568	1.789	3
							Endo	1.14	0.568	2.289	3
MD-219	0.76	Treatment	2d-growth / Endo	1.257	0.313	5.047
							2d-growth	2.049	0.431	9.75	3
							Endo	1.63	0.967	2.747	3
527	0.7604	Treatment	2d-growth / Endo	0.861	0.344	2.157
							2d-growth	2.076	0.74	5.82	3
							Endo	2.41	1.705	3.407	3
MD-97	0.7687	Treatment	2d-growth / Endo	1.295	0.216	7.759
							2d-growth	0.125	0.001	11.025	2
							Endo	0.097	0.03	0.308	3
MD-117	0.7766	Treatment	2d-growth / Endo	0.818	0.264	2.535
							2d-growth	0.648	0.164	2.562	3
							Endo	0.792	0.343	1.828	3
MD-173	0.8201	Treatment	2d-growth / Endo	0.765	0.12	4.888
							2d-growth	0.858	0.097	7.582	3
							Endo	1.122	0.428	2.943	3
MD-195	0.8419	Treatment	2d-growth / Endo	0.889	0.399	1.978
							2d-growth	0.892	0.337	2.36	3
							Endo	1.003	0.543	1.855	3
MD-102	0.8566	Treatment	2d-growth / Endo	1.19	0.315	4.491
							2d-growth	1.729	0.353	8.466	3
							Endo	1.453	0.654	3.226	3
598	0.8741	Treatment	2d-growth / Endo	0.843	0.145	4.889
							2d-growth	0.949	0.159	5.669	3
							Endo	1.126	0.923	1.372	3
MD-243	0.8866	Treatment	2d-growth / Endo	1.103	0.365	3.33
							2d-growth	0.938	0.308	2.855	3
							Endo	0.85	0.784	0.922	3
MD-251	0.8866	Treatment	2d-growth / Endo	0.84	0.142	4.95
							2d-growth	0.734	0.102	5.301	3
							Endo	0.874	0.464	1.646	3
MD-182	0.8866	Treatment	2d-growth / Endo	1.078	0.587	1.976
							2d-growth	2.012	1.108	3.654	3
							Endo	1.868	0.917	3.805	3
616	0.8866	Treatment	2d-growth / Endo	1.048	0.701	1.568
							2d-growth	0.89	0.545	1.453	3
							Endo	0.849	0.619	1.166	3
MD-155	0.9201	Treatment	2d-growth / Endo	1.198	0.103	13.897
							2d-growth	1.279	0.109	14.973	3
							Endo	1.067	0.939	1.214	3
MD-166	0.9203	Treatment	2d-growth / Endo	1.155	0.203	6.559
							2d-growth	1.002	0.142	7.07	3
							Endo	0.868	0.447	1.684	3
MD-172	0.9203	Treatment	2d-growth / Endo	0.886	0.263	2.984
							2d-growth	1.657	0.485	5.655	3
							Endo	1.87	0.457	7.641	3
MD-95	0.9203	Treatment	2d-growth / Endo	1.197	0.096	14.856
							2d-growth	0.55	0.038	7.97	3
							Endo	0.46	0.078	2.697	2
MD-109	0.9203	Treatment	2d-growth / Endo	1.075	0.417	2.77
							2d-growth	8.619	2.966	25.047	3
							Endo	8.017	5.556	11.569	3
MD-196	0.9203	Treatment	2d-growth / Endo	1.088	0.393	3.01
							2d-growth	0.595	0.178	1.992	3
							Endo	0.547	0.309	0.969	3
MD-167	0.9353	Treatment	2d-growth / Endo	1.041	0.637	1.701
							2d-growth	2.004	1.354	2.965	3
							Endo	1.925	1.059	3.499	3
MD-197	0.9404	Treatment	2d-growth / Endo	0.889	0.123	6.406
							2d-growth	0.665	0.074	6.008	3
							Endo	0.748	0.37	1.513	3
MD-256	0.9404	Treatment	2d-growth / Endo	1.081	0.34	3.44
							2d-growth	1.067	0.266	4.278	3
							Endo	0.987	0.483	2.015	3
MD-20	0.9404	Treatment	2d-growth / Endo	1.087	0.36	3.283
							2d-growth	2.657	0.78	9.052	3
							Endo	2.445	0.739	8.092	3
MD-244	0.9404	Treatment	2d-growth / Endo	0.961	0.491	1.882
							2d-growth	1.173	0.55	2.504	3
							Endo	1.221	0.94	1.586	3
MD-40	0.9481	Treatment	2d-growth / Endo	0.948	0.429	2.095
							2d-growth	0.975	0.413	2.3	3
							Endo	1.028	0.427	2.473	3
MD-48	0.9481	Treatment	2d-growth / Endo	1.11	0.223	5.524
							2d-growth	1.664	0.359	7.722	3
							Endo	1.5	0.224	10.049	3
MD-108	0.9481	Treatment	2d-growth / Endo	0.939	0.305	2.885
							2d-growth	8.369	2.192	31.952	3
							Endo	8.915	4.611	17.234	3
637	0.9728	Treatment	2d-growth / Endo	1.032	0.527	2.022
							2d-growth	3.122	1.386	7.03	3
							Endo	3.025	1.678	5.452	3
555	0.9728	Treatment	2d-growth / Endo	1.041	0.319	3.396
							2d-growth	10.467	3.133	34.965	3
							Endo	10.056	8.691	11.636	3
533	0.9819	Treatment	2d-growth / Endo	0.982	0.629	1.533
							2d-growth	0.212	0.126	0.357	3
							Endo	0.216	0.139	0.336	3
MD-116	0.9873	Treatment	2d-growth / Endo	1.028	0.433	2.439
							2d-growth	2.51	1.224	5.144	3
							Endo	2.441	0.856	6.964	3
MD-255	0.9873	Treatment	2d-growth / Endo	0.972	0.373	2.53
							2d-growth	1.187	0.373	3.775	3
							Endo	1.222	0.534	2.792	3
MD-224	0.9873	Treatment	2d-growth / Endo	0.981	0.444	2.168
							2d-growth	1.235	0.504	3.026	3
							Endo	1.259	0.92	1.722	3
MD-150	0.9873	Treatment	2d-growth / Endo	1.009	0.717	1.42
							2d-growth	2.917	2.122	4.009	3
							Endo	2.89	1.923	4.342	3
MD-70	0.9873	Treatment	2d-growth / Endo	0.968	0.207	4.531
							2d-growth	0.769	0.118	5.006	3
							Endo	0.794	0.222	2.835	3
MD-181	0.9873	Treatment	2d-growth / Endo	0.985	0.428	2.264
							2d-growth	1.656	0.612	4.476	3
							Endo	1.681	1.025	2.757	3
456	0.9873	Treatment	2d-growth / Endo	0.991	0.605	1.623
							2d-growth	0.715	0.393	1.301	3
							Endo	0.722	0.511	1.018	3
509	0.9873	Treatment	2d-growth / Endo	1.011	0.493	2.074
							2d-growth	1.308	0.546	3.133	3
							Endo	1.294	0.734	2.281	3
MD-241	0.9873	Treatment	2d-growth / Endo	1.012	0.434	2.362
							2d-growth	3.902	1.392	10.935	3
							Endo	3.854	2.03	7.317	3
MD-93	0.9873	Treatment	2d-growth / Endo	1.014	0.389	2.643
							2d-growth	1.09	0.341	3.485	3
							Endo	1.075	0.484	2.386	3
MD-110	0.9873	Treatment	2d-growth / Endo	1.003	0.673	1.496
							2d-growth	0.927	0.625	1.374	3
							Endo	0.924	0.578	1.475	3
MD-252	0.9873	Treatment	2d-growth / Endo	0.993	0.223	4.423
							2d-growth	0.849	0.166	4.335	3
							Endo	0.855	0.543	1.345	3
642	NaN	Treatment	2d-growth / Endo	13.323	0	2.55822e+08
							2d-growth	0.251	0	4.81373e+06	2
							Endo	0.019	NaN	NaN	1
520	NaN	Treatment	2d-growth / Endo	9.609	0.835	110.622
							2d-growth	0.044	NaN	NaN	1
							Endo	0.005	0	0.053	3

## Sheet: Para to Endo
GENE ID ABV.	Primer number	P value	Fold difference (+,-)	Fold difference (log2)	GENE ID	GENERAL CATEGORY	Sub-Category	GB_ACC	ATG ID (PUTATIVE_ARABIDOPSIS_ORTHOLOGUE)	DESCRIPTION FROM TAIR	Category: GO Biological Process & Relationship Type: involved in	NOTES
DREB A-4 / ERF38	488	0.009902	-24.517	-4.61571	DREB A-4	AP2/ERF TF		DV146983	At2g35700	encodes a member of the DREB subfamily A-4 of ERF/AP2 transcription factor family. The protein contains one AP2 domain. There are 17 members in this subfamily including TINY. Thought to be involved in secondary cell wall metabolism.	regulation of transcription, DNA-dependent, secondary cell wall biogenesis
GA20OX1	MD-208	0.0182	-19.4398	-4.28094	GIBBERELLIN 20-OXIDASE 1	GIBBERELLIC ACID	GA biosynthesis	DV152797	At4g25420	Encodes gibberellin 20-oxidase that is involved in the later steps of the gibberellin biosynthetic pathway. Regulated by a circadian clock. Weak expression response to far red light.	flower development, gibberellic acid mediated signaling pathway, gibberellin biosynthetic process, leaf development, oxidation-reduction process, response to gibberellin stimulus, short-day photoperiodism, flowering, unidimensional cell growth	ARABIDOPSIS THALIANA GIBBERELLIN 20-OXIDASE 1, AT2301, ATGA20OX1, GA REQUIRING 5, GA20OX1, GA5, T30C3.90, T30C3_90 GA5, GA20OX1, AT2301, ATGA20OX1 | GA20OX1; gibberellin 20-oxidase | chr4:12990982-12992409 REVERSE
GASA2	507	0.03512	-13.9009	-3.79711	GASA2, GAST1 PROTEIN HOMOLOG 2	GIBBERELLIC ACID	GA responsive	DV118270	At4g09610	GAST1 protein homolog 2 (GASA2); FUNCTIONS IN: molecular_function unknown; INVOLVED IN: response to gibberellin stimulus; LOCATED IN: endomembrane system; CONTAINS InterPro DOMAIN/s: Gibberellin regulated protein (InterPro:IPR003854); BEST Arabidopsis thaliana protein match is: GAST1 protein homolog 3 (TAIR:AT4G09600.1); 68417.m01580 gibberellin-regulated protein 2 (GASA2) / gibberellin-responsiv…	response to gibberellin stimulus gibberellin-regulated protein 2 (GASA2) / gibberellin-responsive protein 2 [Arabidopsis thaliana] sp|P46688|GAS2_ARATH Gibberellin-regulated protein 2 precursor pir||S60230 gibberellin-regulated protein GASA2 precursor - Arabidopsis thaliana gb|AAB06309.1| GAST1 protein homolog emb|CAB78084.1| gibberellin-regulated protein GASA2 precursor [Arabidopsis thaliana] em…
Histone H3	383	0.009902	-5.72662	-2.51768	Histone H3	CELL CYCLE	Cell cycle	DV114361	At1g09200	Histone superfamily protein; FUNCTIONS IN: DNA binding; INVOLVED IN: nucleosome assembly; LOCATED IN: chloroplast, nucleosome; 68414.m01027 histone H3 identical to histone H3 from Zea mays SP|P05203, Medicago sativa GI:166384, Encephalartos altensteinii SP|P08903, Pisum sativum SP|P02300; contains Pfam profile PF00125 Core histone H2A/H2B/H3/H4	cell proliferation, nucleosome assembly
PIN8	MD-242	0.03241	-5.50319	-2.46027	PIN-FORMED 8	Auxin transporters	Auxin efflux & PINs	DV142542	At5g15100	PIN-FORMED 8 (PIN8); FUNCTIONS IN: auxin:hydrogen symporter activity, transporter activity; INVOLVED IN: auxin polar transport, transmembrane transport	auxin polar transport, ion transmembrane transport, proton transport, transmembrane transport	PIN-FORMED 8, PIN8
GAPDH_1	626	0.009902	-5.38933	-2.43011	GAPDH_1	Carbohydrate and protein degradation		DV124920	At1g13440	Glyceraldehyde-3-phosphate dehydrogenase, cytosolic gb|AAA89207.1| glyceraldehyde-phosphate dehydrogenase
ERF B-4 / ABR1	MD-147	0.02372	-5.21431	-2.38248	ABR1, MVP7.8, MVP7_8, ABA REPRESSOR1	AP2/ERF TF		DV131185	At5g64750	Encodes a putative transcription factor containing an AP2 domain. Is a member of the ERF (ethylene response factor) subfamily B-4 of ERF/AP2 transcription factor family. Expressed in response to ABA, osmotic stress, sugar stress and drought. Mutants are hypersensitive to these stresses. May be involved in regulation of ABA mediated stress response.	defense response to fungus, negative regulation of abscisic acid mediated signaling pathway, regulation of transcription, DNA-dependent, response to abscisic acid stimulus, response to glucose stimulus, response to osmotic stress
IAA7	MD-221	0.0182	-4.98434	-2.3174	INDOLE-3-ACETIC ACID 7	AUXIN	Auxin AUX/IAA	DV123773	At3g23050	Transcription regulator acting as repressor of auxin-inducible gene expression. Plays role in the control of gravitropic growth and development in light-grown seedlings. Auxin induces the degradation of the protein in a dosage-dependent manner in a process mediated by AtRac1. Auxin induced the relocalization of the protein within the nucleus from a diffused nucleoplasmic pattern to a discrete par…	gravitropism, regulation of transcription, DNA-dependent, response to auxin stimulus, response to jasmonic acid stimulus, response to water deprivation, response to wounding	IAA7, AXR2 | IAA7 (INDOLE-3-ACETIC ACID 7); AUXIN RESISTANT 2, AXR2, IAA7, INDOLE-3-ACETIC ACID 7, MXC7.8; transcription factor | chr3:8194768-8196716 FORWARD
PILS6	MD-264	0.009902	-3.09078	-1.62797	Aux eff car FP At5g01990	Auxin transporters	Auxin efflux & PINs	DV118260	At5g01990	Auxin efflux carrier family protein; FUNCTIONS IN: auxin:hydrogen symporter activity; INVOLVED IN: auxin polar transport, transmembrane transport;	auxin polar transport, ion transmembrane transport, proton transport, transmembrane transport	T7H20.40, T7H20_40; Auxin efflux carrier family protein
PIN8	MD-241	0.05661	-3.0508	-1.60919	PIN-FORMED 8	Auxin transporters	Auxin efflux & PINs	DV142542	At5g15100	PIN-FORMED 8 (PIN8); FUNCTIONS IN: auxin:hydrogen symporter activity, transporter activity; INVOLVED IN: auxin polar transport, transmembrane transport	auxin polar transport, ion transmembrane transport, proton transport, transmembrane transport	PIN-FORMED 8, PIN8
CDC2B	MD-079	0.02385	-2.96519	-1.56813	CYCLIN-DEPENDENT KINASE	CELL CYCLE	Cell cycle	DV132138	At3g54180	Arabidopsis homolog of yeast cdc2, a protein kinase (cyclin-dependent kinase) that plays a central role in control of the mitotic cell cycle.	DNA endoreduplication, unidimensional cell growth, cotyledon development, stomatal complex formation
ABCG40	MD-176	0.05661	-2.90903	-1.54054	ATP-BINDING CASSETTE G40	AUXIN	ABC transporter family	DV131719	At1g15520	ABC transporter family involved in ABA transport and resistance to lead. Localizes to plasma membrane. Upregulated by lead. Expressed in leaves, flowers, stomata and roots.	ATP catabolic process, abscisic acid transport, drug transmembrane transport, lead ion transport, response to biotic stimulus, response to ethylene stimulus, response to jasmonic acid stimulus, response to ozone, response to salicylic acid stimulus, terpenoid transport	ABCG40, ARABIDOPSIS THALIANA ATP-BINDING CASSETTE G40, ATABCG40, ATP-BINDING CASSETTE G40, ATPDR12, PDR12, PLEIOTROPIC DRUG RESISTANCE 12, T16N11.3, T16N11_3
ARF4	MD-167	0.04831	-2.83794	-1.50484	AUXIN RESPONSE FACTOR 4	AUXIN	Auxin Response Factors	DV122828	At5g60450	Encodes a member of the ARF family of transcription factors which mediate auxin responses. ARF4 appears to have redundant function with ETT(ARF3) in specifying abaxial cell identity.	abaxial cell fate specification, regulation of transcription, DNA-dependent, vegetative phase change	ARF4 | ARF4 (AUXIN RESPONSE FACTOR 4); transcription factor | chr5:24308558-24312187 REVERSE
ABCB2	MD-161	0.03241	-2.74344	-1.45598	ATP-BINDING CASSETTE B2	AUXIN	ABC transporter family	DV157463	At4g25960	P-glycoprotein 2 (PGP2); FUNCTIONS IN: ATPase activity, coupled to transmembrane movement of substances; INVOLVED IN: transport, transmembrane transport	ATP catabolic process, acropetal auxin transport, auxin efflux, basipetal auxin transport, transmembrane transport	ABCB2, ATP-BINDING CASSETTE B2, F20B18.70, F20B18_70, P-GLYCOPROTEIN 2, PGP2
ERF B-6 / SHINE3	MD-141	0.03241	-2.65128	-1.40669	SHN3, SHINE3, F2I11.80, F2I11_80	AP2/ERF TF		DV135488	At5g11190	encodes a member of the ERF (ethylene response factor) subfamily B-6 of ERF/AP2 transcription factor family. The protein contains one AP2 domain. There are 12 members in this subfamily including RAP2.11.	regulation of transcription, DNA-dependent
RD22	MD-057	0.05549	-2.64816	-1.40499	RESPONSIVE TO DESSICATION 22	STRESS RESPONSE		DV119288	At5g25610	responsive to dehydration 22 (RD22) mediated by ABA	response to desiccation, response to salt stress, response to abscisic acid stimulus
PLDA1	574	0.03241	-2.59319	-1.37473	PLDA1	ETHYLENE/ABA RESPONSE		DV147241	At3g15730	phospholipase D [Ricinus communis] pir||T10171 phospholipase D (EC 3.1.4.4) - castor bean
ABA1	514	0.009902	-2.54588	-1.34816	zeaxanthin epoxidase (ZEP) (ABA1)	ABA		DV113219	At5g67030	Zeaxanthin epoxidase, chloroplast precursor pir||S69548 zeaxanthin epoxidase precursor - curled-leaved tobacco emb|CAA65048.1| zeaxanthin epoxidase [Nicotiana plumbaginifolia]
ABA1	605	0.05661	-2.49831	-1.32095	ABA DEFICIENT 1, ABA1, ARABIDOPSIS THALIANA ABA DEFICIENT 1, ARABIDOPSIS THALIANA ZEAXANTHIN EPOXIDASE, ATABA1, ATZEP, IBS3, IMPAIRED IN BABA-INDUCED STERILITY 3, LOS6, LOW EXPRESSION OF OSMOTIC STRESS-RESPONSIVE GENES 6, NON-PHOTOCHEMICAL QUENCHING 2, NPQ2, ZEAXANTHIN EPOXIDASE, ZEP	ABA	ABA biosynthesis	DV129848	At5g67030	Encodes a single copy zeaxanthin epoxidase gene that functions in first step of the biosynthesis of the abiotic stress hormone abscisic acid (ABA). Mutants in this gene are unable to express female sterility in response to beta-aminobutyric acid, as wild type plants do. 68418.m08450 zeaxanthin epoxidase (ZEP) (ABA1) identical to GI:9857296 AtABA1; controls Pfam profiles PF01360: Monooxygenase and…	abscisic acid biosynthetic process, metabolic process, myo-inositol hexakisphosphate biosynthetic process, oxidation-reduction process, response to heat, response to osmotic stress, response to red light, response to water deprivation, sugar mediated signaling pathway, xanthophyll biosynthetic process
SVP	597	0.03241	-2.36007	-1.23883	AGAMOUS-LIKE 22, AGL22, SHORT VEGETATIVE PHASE, SVP	FLOWERING	Floral repressor	DV140506	At2g22540	Encodes a nuclear protein that acts as a floral repressor and that functions within the thermosensory pathway. SVP represses FT expression via direct binding to the vCArG III motif in the FT promoter.	MAPK cascade, callose deposition in cell wall, cell differentiation, cellular membrane fusion, floral meristem determinacy, floral whorl development, jasmonic acid mediated signaling pathway, leaf morphogenesis, maintenance of floral meristem identity, microsporogenesis, negative regulation of defense response, negative regulation of flower development, negative regulation of transcription, DNA-d…	transcriptional control
DREB A-4 / TINY2	MD-150	0.03948	-2.25852	-1.17538	TINY2, T22P22.1	AP2/ERF TF		DV156478	At5g11590	encodes a member of the DREB subfamily A-4 of ERF/AP2 transcription factor family. The protein contains one AP2 domain. There are 17 members in this subfamily including TINY.	regulation of transcription, DNA-dependent
ICE2	456	0.03948	-2.23653	-1.16126	INDUCER OF CBF EXPRESSION 2	STRESS RESPONSE		DV124214	At1g12860	Encodes ICE2 (Inducer of CBF Expression 2), a transcription factor of the bHLH family that participates in the response to deep freezing through the cold acclimation-dependent pathway. Overexpression of ICE2 results in increased tolerance to deep freezing stress after cold acclimation.	regulation of transcription, response to freezing, guard mother cell differentiation
EXP6	521	0.03241	-2.22211	-1.15193	alpha-expansin precursor	GROWTH		DV143922	At2g28950	alpha-expansin precursor [Gossypium hirsutum]
histone H4	503	0.03241	-2.00204	-1.00147	histone H4	CELL CYCLE	Cell cycle	DV145377	At1g07660	Histone superfamily protein; FUNCTIONS IN: DNA binding; INVOLVED IN: nucleosome assembly; LOCATED IN: plasma membrane, chloroplast; 68414.m00823 histone H4 identical to histone H4 from Lycopersicon esculentum GI:297150, Lolium temulentum SP|P02308, Acropora formosa GI:455652, Citrus jambhiri GI:16797797	nucleosome assembly
TFL1	524	0.05549	-1.73825	-0.797636	flowering locus T like protein	FLOWERING		DV135948	At1g18100	flowering locus T like protein [Populus nigra]
ARF1	612	0.05661	-1.67886	-0.747482	ARF1	AUXIN RESPONSE		DV118178	At1g59750	auxin response factor 1 [Arabidopsis thaliana]
SMT2	MD-127	0.05661	-1.57623	-0.656477	SMT2	STEROL BIOSYNTHESIS		DV135205	At1g20330	Encodes a sterol-C24-methyltransferases involved in sterol biosynthesis. Mutants display altered sterol composition, serrated petals and sepals and altered cotyledon vascular patterning as well as ectopic endoreduplication. This suggests that suppression of endoreduplication is important for petal morphogenesis and that normal sterol composition is required for this suppression.
AIR12	451	0.05661	-1.55059	-0.632814	AIR12, AUXIN-INDUCED IN ROOT CULTURES 12	AUXIN	Auxin-induced protein	DV144882	At3g07390	isolated from differential screening of a cDNA library from auxin-treated root culture. sequence does not show homology to any known proteins and is predicted to be extracellular. 68416.m00881 auxin-responsive protein / auxin-induced protein (AIR12) identical (with 7 residue gap) to auxin-induced protein AIR12 GI:11357190 [Arabidopsis thaliana]	extracellular matrix organization, glucose catabolic process, lateral root morphogenesis, response to auxin stimulus auxin-responsive protein / auxin-induced protein (AIR12) [Arabidopsis thaliana]
LAX2	MD-228	0.05661	-1.40965	-0.495341	LIKE AUXIN RESISTANT 2	Auxin transporters	Auxin influx	DV137882	At2g21050	Encodes LAX2 (LIKE AUXIN RESISTANT), a member of the AUX1 LAX family of auxin influx carriers. Required for the establishment of embryonic root cell organization.	amino acid transmembrane transport, amino acid transport, response to nematode, root cap development	LAX2, LIKE AUXIN RESISTANT 2
CKX7	MD-185	0.05549	-1.30278	-0.381596	CYTOKININ OXIDASE 7	CYTOKININ	Cytokinin catabolic process	DV126539	At5g21482	This gene used to be called AtCKX5. It encodes a protein whose sequence is similar to cytokinin oxidase/dehydrogenase, which catalyzes the degradation of cytokinins.	cytokinin catabolic process, oxidation-reduction process	CKX7, ATCKX5 | CKX7 (CYTOKININ OXIDASE 7); ARABIDOPSIS THALIANA CYTOKININ OXIDASE 5, ATCKX5, CKX7, CYTOKININ OXIDASE 7; cytokinin dehydrogenase/ oxidoreductase | chr5:7226842-7230052 FORWARD
IAA26	MD-219	0.07304	1.93635	0.953343	INDOLE-3-ACETIC ACID INDUCIBLE 26	AUXIN	Auxin AUX/IAA	DV148858	At3g16500	phytochrome-associated protein 1 (PAP1)	regulation of transcription, DNA-dependent, response to auxin stimulus	IAA26, INDOLE-3-ACETIC ACID INDUCIBLE 26, MDC8.13, PAP1, PHYTOCHROME-ASSOCIATED PROTEIN 1;
ACO1	MD-099	0.05661	2.03572	1.02554	ACO1, ATACO1, F3P11.19, F3P11_19, ACC OXIDASE 1	ETHYLENE	Ethylene Biosynthesis	DV128718	At2g19590	encodes a protein whose sequence is similar to 1-aminocyclopropane-1-carboxylate oxidase	ethylene biosynthetic process
ETR2	MD-206	0.03948	2.16596	1.11501	ETHYLENE RESPONSE 2	ETHYLENE	Ethylene response - Receptor	DV137912	At3g23150	Functions in ethylene binding. Involved in ethylene perception in Arabidopsis; has protein binding, protein histidine kinase activity, protein serine/threonine kinase activity, receptor activity	negative regulation of ethylene mediated signaling pathway, protein phosphorylation	ETR2 | ETR2 (ethylene response 2); ethylene binding / glycogen synthase kinase 3/ protein histidine kinase/ receptor | chr3:8255156-8257560 FORWARD
NCED3	MD-233	0.03968	2.20359	1.13986	NINE-CIS-EPOXYCAROTENOID DIOXYGENASE 3	ABA	ABA biosynthesis	DV132656	At3g14440	Encodes 9-cis-epoxycarotenoid dioxygenase, a key enzyme in the biosynthesis of abscisic acid. Regulated in response to drought and salinity. Expressed in roots, flowers and seeds. Localized to the chloroplast stroma and thylakoid membrane.	abscisic acid biosynthetic process, hyperosmotic salinity response, oxidation-reduction process, response to osmotic stress, response to water deprivation	NCED3, NINE-CIS-EPOXYCAROTENOID DIOXYGENASE 3, SALT TOLERANT 1, SIS7, STO1, SUGAR INSENSITIVE 7, ATNCED3, MOA2.4, NCED3, ATNCED3, STO1, SIS7 | NCED3 (NINE-CIS-EPOXYCAROTENOID DIOXYGENASE 3); 9-cis-epoxycarotenoid dioxygenase | chr3:4831678-4833477 REVERSE
ETR2	MD-205	0.05661	2.3063	1.20558	ETHYLENE RESPONSE 2	ETHYLENE	Ethylene response - Receptor	DV137912	At3g23150	Functions in ethylene binding. Involved in ethylene perception in Arabidopsis; has protein binding, protein histidine kinase activity, protein serine/threonine kinase activity, receptor activity	negative regulation of ethylene mediated signaling pathway, protein phosphorylation	ETR2 | ETR2 (ethylene response 2); ethylene binding / glycogen synthase kinase 3/ protein histidine kinase/ receptor | chr3:8255156-8257560 FORWARD
ABI1	545	0.03241	2.31905	1.21353	ABA INSENSITIVE 1, ABI1, ATABI1	ABA	ABA signaling/response - PP2C	DV149413	At4g26080	Involved in abscisic acid (ABA) signal transduction. Negative regulator of ABA promotion of stomatal closure. 68417.m03755 protein phosphatase 2C ABI1 / PP2C ABI1 / abscisic acid-insensitive 1 (ABI1) nearly identical to SP|P49597 Protein phosphatase 2C ABI1 (EC 3.1.3.16) (PP2C) (Abscisic acid- insensitive 1) {Arabidopsis thaliana}	MAPK cascade, abscisic acid mediated signaling pathway, autophagy, cell communication, cell death, defense response to fungus, endoplasmic reticulum unfolded protein response, ethylene mediated signaling pathway, hyperosmotic salinity response, jasmonic acid mediated signaling pathway, negative regulation of abscisic acid mediated signaling pathway, negative regulation of defense response, negati…
LEA14	MD-229	0.04495	2.32334	1.2162	LATE EMBRYOGENESIS ABUNDANT 14	STRESS RESPONSE		DV121233	At1g01470	Encodes late-embryogenesis abundant protein whose mRNA levels are induced in response to wounding and light stress. Might be involved in protection against dessication.	defense response to fungus, embryo development ending in seed dormancy, response to desiccation, response to high light intensity, response to wounding	LATE EMBRYOGENESIS ABUNDANT 14, LEA14, LIGHT STRESS-REGULATED 3, LSR3; LEA14, LSR3 | LEA14 (LATE EMBRYOGENESIS ABUNDANT 14) | chr1:172295-172826 REVERSE
MKK9	MD-232	0.05711	2.99187	1.58105	MAP KINASE KINASE 9	PHOSPHORYLATION		DV155143	At1g73500	Member of MAP Kinase Kinase family. Autophosphorylates and also phosphorylates MPK3 and MPK6. Independently involved in ethylene and calmalexin biosynthesis. Induces transcription of ACS2, ACS6, ERF1, ERF2, ERF5, ERF6, CYP79B2, CYP79B3, CYP71A13 and PAD3.	camalexin biosynthetic process, ethylene biosynthetic process, ethylene mediated signaling pathway, phosphorylation, positive regulation of catalytic activity, positive regulation of protein phosphorylation, positive regulation of transcription, DNA-dependent, protein autophosphorylation, protein phosphorylation, response to salt stress, response to wounding	ATMKK9, MKK9 | MKK9 (MAP KINASE KINASE 9); MAP KINASE KINASE 9, MKK9; MAP kinase kinase/ kinase/ protein kinase activator | chr1:27639419-27640351 REVERSE
GID1B	MD-213	0.02401	4.24496	2.08575	GA INSENSITIVE DWARF1B	GIBBERELLIC ACID	GA signal / response - GA Receptor	DV127240	At3g63010	Encodes a gibberellin (GA) receptor ortholog of the rice GA receptor gene (OsGID1). Has GA-binding activity, showing higher affinity to GA4. Interacts with DELLA proteins in vivo in the presence of GA4.	floral organ morphogenesis, gibberellin mediated signaling pathway, metabolic process, positive regulation of gibberellic acid mediated signaling pathway, raffinose family oligosaccharide biosynthetic process, response to gibberellin stimulus	ATGID1B, GA INSENSITIVE DWARF1B, GID1B, T20O10.110 ATGID1B, GID1B | GID1B (GA INSENSITIVE DWARF1B); hydrolase | chr3:23289717-23290998 FORWARD
CKX5	MD-184	0.05549	4.44858	2.15335	CYTOKININ OXIDASE 5	CYTOKININ	Cytokinin catabolic process	DV135174	At1g75450	This gene used to be called AtCKX6. It encodes a protein whose sequence is similar to cytokinin oxidase/dehydrogenase, which catalyzes the degradation of cytokinins.	cytokinin catabolic process, oxidation-reduction process	ARABIDOPSIS THALIANA CYTOKININ OXIDASE 5, ATCKX5, ATCKX6, CKX5, CYTOKININ OXIDASE 5, CYTOKININ OXIDASE 6; cytokinin dehydrogenase | chr1:28315248-28318064 REVERSE
ACS8	MD-104	0.05057	4.53307	2.18049	ACS8, T28I19.50, T28I19_50, 1-AMINO-CYCLOPROPANE-1-CARBOXYLATE SYNTHASE 8	ETHYLENE	Ethylene Biosynthesis	DV142621	At4g37770	Encodes an auxin inducible ACC synthase.	ethylene biosynthetic process
LEA 4-5	518	0.03512	5.06692	2.34111	late embryogenesis abundant group 1 domain-containing protein	STRESS RESPONSE		DV114474	At5g06760	18 KD SEED MATURATION PROTEIN pir||T07659 maturation polypeptide PM1 - soybean gb|AAA33984.1| maturation polypeptide gb|AAG37440.1| seed maturation protein LEA 4 [Glycine max] prf||1906381A 18kD late embryogenesis abundant protein
RGL2	531	0.0519	5.69034	2.50851	RGL2	GIBBERELLIC ACID	GA mediated signaling pathway / DELLA proteins	DV156745	At5g66770	Encodes a DELLA protein, a member of the GRAS superfamily of putative transcription factors. DELLA proteins restrain the cell proliferation and expansion that drives plant growth. Negative regulator of the response to GA in controlling seed germination. GA triggers the degradation of RGL2 protein in a process blocked by both proteasome inhibitors and serine/threonine phosphatase inhibitors. The p…	regulation of transcription
GID1B	MD-212	0.009902	5.7896	2.53346	GA INSENSITIVE DWARF1B	GIBBERELLIC ACID	GA signal / response - GA Receptor	DV127240	At3g63010	Encodes a gibberellin (GA) receptor ortholog of the rice GA receptor gene (OsGID1). Has GA-binding activity, showing higher affinity to GA4. Interacts with DELLA proteins in vivo in the presence of GA4.	floral organ morphogenesis, gibberellin mediated signaling pathway, metabolic process, positive regulation of gibberellic acid mediated signaling pathway, raffinose family oligosaccharide biosynthetic process, response to gibberellin stimulus	ATGID1B, GA INSENSITIVE DWARF1B, GID1B, T20O10.110 ATGID1B, GID1B | GID1B (GA INSENSITIVE DWARF1B); hydrolase | chr3:23289717-23290998 FORWARD
LEA5	MD-177	0.0182	5.90521	2.56199	ARABIDOPSIS THALIANA LATE EMBRYOGENENSIS ABUNDANT LIKE 5	STRESS RESPONSE		DV117776	At4g02380	Encodes AtLEA5 (late embryogenesis abundant like protein). Also known as SENESCENCE-ASSOCIATED GENE 21 (SAG21). Has a role on oxidative stress tolerance. mRNA levels are elevated in response to various stresses.	cellular response to water deprivation, embryo development, response to cold, response to oxidative stress, response to reactive oxygen species	ARABIDOPSIS THALIANA LATE EMBRYOGENENSIS ABUNDANT LIKE 5, ATLEA5, SAG21, SENESCENCE-ASSOCIATED GENE 21; SAG21, AtLEA5 | SAG21 (SENESCENCE-ASSOCIATED GENE 21) | chr4:1046414-1046807 REVERSE
ERF B-3 / ERF1	MD-138	0.06897	6.16101	2.62317	ERF-1, ATERF-1, DL4785W, FCAALL.123, ETHYLENE RESPONSIVE ELEMENT BINDING FACTOR 1	AP2/ERF TF		DV115936	At4g17500	Encodes a member of the ERF (ethylene response factor) subfamily B-3 of ERF/AP2 transcription factor family (ATERF-1). The protein contains one AP2 domain. There are 18 members in this subfamily including ATERF-1, ATERF-2, AND ATERF-5.	regulation of transcription, DNA-dependent, response to chitin
AAC2	MD-156	0.02236	7.07752	2.82324	ADP/ATP CARRIER 2	ABA	ABA signaling/response	DV139195	At5g13490	Encodes mitochondrial ADP/ATP carrier	purine nucleotide transport, transmembrane transport, transport	AAC2, ADP/ATP CARRIER 2
GA1	MD-207	0.04831	7.84874	2.97246	GA REQUIRING 1	GIBBERELLIC ACID	GA biosynthesis	DV139118	At4g02780	Catalyzes the conversion of geranylgeranyl pyrophosphate (GGPP) to copalyl pyrophosphate (CPP) of gibberellin biosynthesis	gibberellic acid mediated signaling pathway, gibberellin biosynthetic process	ABC33, ARABIDOPSIS THALIANA ENT-COPALYL DIPHOSPHATE SYNTHETASE 1, ATCPS1, CPP SYNTHASE, CPS, CPS1, ENT-COPALYL DIPHOSPHATE SYNTHETASE 1, GA REQUIRING 1, GA1, T5J8.9, T5J8_9 GA1, ABC33, ATCPS1 | GA1 (GA REQUIRING 1); ent-copalyl diphosphate synthase/ magnesium ion binding | chr4:1237881-1244766 REVERSE

## Sheet: Eco to Endo
GENE ID ABV.	Primer number	P value	Fold difference (+,-)	Fold difference (log2)	GENE ID	GENERAL CATEGORY	Sub-Category	GB_ACC	ATG ID (PUTATIVE_ARABIDOPSIS_ORTHOLOGUE)	DESCRIPTION FROM TAIR	Category: GO Biological Process & Relationship Type: involved in	NOTES
DREB A-4 / ERF38	488	0.01095	-38.3199	-5.26002	DREB A-4	AP2/ERF TF		DV146983	At2g35700	encodes a member of the DREB subfamily A-4 of ERF/AP2 transcription factor family. The protein contains one AP2 domain. There are 17 members in this subfamily including TINY. Thought to be involved in secondary cell wall metabolism.	regulation of transcription, DNA-dependent, secondary cell wall biogenesis
GASA2	507	0.01095	-11.8848	-3.57105	GASA2, GAST1 PROTEIN HOMOLOG 2	GIBBERELLIC ACID	GA responsive	DV118270	At4g09610	GAST1 protein homolog 2 (GASA2); FUNCTIONS IN: molecular_function unknown; INVOLVED IN: response to gibberellin stimulus; LOCATED IN: endomembrane system; CONTAINS InterPro DOMAIN/s: Gibberellin regulated protein (InterPro:IPR003854); BEST Arabidopsis thaliana protein match is: GAST1 protein homolog 3 (TAIR:AT4G09600.1); 68417.m01580 gibberellin-regulated protein 2 (GASA2) / gibberellin-responsiv…	response to gibberellin stimulus gibberellin-regulated protein 2 (GASA2) / gibberellin-responsive protein 2 [Arabidopsis thaliana] sp|P46688|GAS2_ARATH Gibberellin-regulated protein 2 precursor pir||S60230 gibberellin-regulated protein GASA2 precursor - Arabidopsis thaliana gb|AAB06309.1| GAST1 protein homolog emb|CAB78084.1| gibberellin-regulated protein GASA2 precursor [Arabidopsis thaliana] em…
CDC2B	MD-079	0.09926	-5.93373	-2.56894	CYCLIN-DEPENDENT KINASE	CELL CYCLE	Cell cycle	DV132138	At3g54180	Arabidopsis homolog of yeast cdc2, a protein kinase (cyclin-dependent kinase) that plays a central role in control of the mitotic cell cycle.	DNA endoreduplication, unidimensional cell growth, cotyledon development, stomatal complex formation
CHS	MD-108	0.08012	-5.0833	-2.34577	CHS, TT4, ATCHS, MAC12.28, MAC12_28, CHALCONE SYNTHASE, TRANSPARENT TESTA 4	Chalcone biosynthetic process		DV119438	At5g13930	Encodes chalcone synthase (CHS), a key enzyme involved in the biosynthesis of flavonoids. Required for the accumulation of purple anthocyanins in leaves and stems. Also involved in the regulation of auxin transport and the modulation of root gravitropism.	auxin polar transport, chalcone biosynthetic process, flavonoid biosynthetic process, regulation of anthocyanin biosynthetic process, response to UV-B, response to gravity, response to jasmonic acid stimulus, response to oxidative stress, response to wounding
ATEM6	551	0.07293	-4.79356	-2.2611	ATEM6	ABA		DV120450	At2g40170	Em protein
CHS	MD-109	0.01992	-4.06358	-2.02275	CHS, TT4, ATCHS, MAC12.28, MAC12_28, CHALCONE SYNTHASE, TRANSPARENT TESTA 4	Chalcone biosynthetic process		DV121436	At5g13930	Encodes chalcone synthase (CHS), a key enzyme involved in the biosynthesis of flavonoids. Required for the accumulation of purple anthocyanins in leaves and stems. Also involved in the regulation of auxin transport and the modulation of root gravitropism.	auxin polar transport, chalcone biosynthetic process, flavonoid biosynthetic process, regulation of anthocyanin biosynthetic process, response to UV-B, response to gravity, response to jasmonic acid stimulus, response to oxidative stress, response to wounding
CHS	555	0.0112	-3.72852	-1.8986	CHS	Chalcone biosynthetic process		DV121436	At5g13930	Encodes chalcone synthase (CHS), a key enzyme involved in the biosynthesis of flavonoids. Required for the accumulation of purple anthocyanins in leaves and stems. Also involved in the regulation of auxin transport and the modulation of root gravitropism.	auxin polar transport, chalcone biosynthetic process, flavonoid biosynthetic process, regulation of anthocyanin biosynthetic process, response to UV-B, response to gravity, response to jasmonic acid stimulus, response to oxidative stress, response to wounding
ERF B-6 / SHINE3	MD-141	0.0112	-2.3647	-1.24166	SHN3, SHINE3, F2I11.80, F2I11_80	AP2/ERF TF		DV135488	At5g11190	encodes a member of the ERF (ethylene response factor) subfamily B-6 of ERF/AP2 transcription factor family. The protein contains one AP2 domain. There are 12 members in this subfamily including RAP2.11.	regulation of transcription, DNA-dependent
PILS6	MD-264	0.08012	-2.22905	-1.15643	Aux eff car FP At5g01990	Auxin transporters	Auxin efflux & PINs	DV118260	At5g01990	Auxin efflux carrier family protein; FUNCTIONS IN: auxin:hydrogen symporter activity; INVOLVED IN: auxin polar transport, transmembrane transport;	auxin polar transport, ion transmembrane transport, proton transport, transmembrane transport	T7H20.40, T7H20_40; Auxin efflux carrier family protein
CKX7	MD-185	0.0727	-2.06565	-1.0466	CYTOKININ OXIDASE 7	CYTOKININ	Cytokinin catabolic process	DV126539	At5g21482	This gene used to be called AtCKX5. It encodes a protein whose sequence is similar to cytokinin oxidase/dehydrogenase, which catalyzes the degradation of cytokinins.	cytokinin catabolic process, oxidation-reduction process	CKX7, ATCKX5 | CKX7 (CYTOKININ OXIDASE 7); ARABIDOPSIS THALIANA CYTOKININ OXIDASE 5, ATCKX5, CKX7, CYTOKININ OXIDASE 7; cytokinin dehydrogenase/ oxidoreductase | chr5:7226842-7230052 FORWARD
MEE32	MD-231	0.0784	-1.97817	-0.984169	MATERNAL EFFECT EMBRYO ARREST 32	AMINO ACID BIOSYNTHESIS	Chorismate biosynthesis	DV146489	At3g06350	Encodes a bi-functional dehydroquinate-shikimate dehydrogenase enzyme that catalyzes two steps in the chorismate biosynthesis pathway.	embryo development ending in seed dormancy, oxidation-reduction process, shikimate metabolic process	EMB3004, EMBRYO DEFECTIVE 3004, F24P17.18, F24P17_18, MATERNAL EFFECT EMBRYO ARREST 32, MEE32
histone H4	503	0.01992	-1.83977	-0.879529	histone H4	CELL CYCLE	Cell cycle	DV145377	At1g07660	Histone superfamily protein; FUNCTIONS IN: DNA binding; INVOLVED IN: nucleosome assembly; LOCATED IN: plasma membrane, chloroplast; 68414.m00823 histone H4 identical to histone H4 from Lycopersicon esculentum GI:297150, Lolium temulentum SP|P02308, Acropora formosa GI:455652, Citrus jambhiri GI:16797797	nucleosome assembly
ARF1	612	0.08012	-1.68099	-0.749313	ARF1	AUXIN RESPONSE		DV118178	At1g59750	auxin response factor 1 [Arabidopsis thaliana]
ABA2	639	0.01249	-1.26303	-0.336894	ABA DEFICIENT 2, ABA2, ARABIDOPSIS THALIANA ABA DEFICIENT 2, ATABA2, ATSDR1, GIN1, GLUCOSE INSENSITIVE 1, IMPAIRED SUCROSE INDUCTION 4, ISI4, SALT RESISTANT 1, SDR1, SHORT-CHAIN DEHYDROGENASE REDUCTASE 1, SHORT-CHAIN DEHYDROGENASE/REDUCTASE 1, SIS4, SRE1, SUGAR-INSENSITIVE 4	ABA	ABA biosynthesis	DV125452	At1g52340	Encodes a cytosolic short-chain dehydrogenase/reductase involved in the conversion of xanthoxin to ABA-aldehyde during ABA biosynthesis. Mutants are insensitive to sucrose and glucose. 68414.m05908 short-chain dehydrogenase/reductase (SDR) family protein similar to stem secoisolariciresinol dehydrogenase GI:13752458 from [Forsythia x intermedia]	abscisic acid biosynthetic process, metabolic process, proline biosynthetic process, regulation of abscisic acid biosynthetic process, response to fructose stimulus, response to heat, response to water deprivation, sugar mediated signaling pathway
ABI1	595	0.07051	1.46175	0.547696	ABA INSENSITIVE 1, ABI1, ATABI1	ABA	ABA signaling/response - PP2C	DV114280	At4g26080	Involved in abscisic acid (ABA) signal transduction. Negative regulator of ABA promotion of stomatal closure. 68417.m03755 protein phosphatase 2C ABI1 / PP2C ABI1 / abscisic acid-insensitive 1 (ABI1) nearly identical to SP|P49597 Protein phosphatase 2C ABI1 (EC 3.1.3.16) (PP2C) (Abscisic acid- insensitive 1) {Arabidopsis thaliana}	MAPK cascade, abscisic acid mediated signaling pathway, autophagy, cell communication, cell death, defense response to fungus, endoplasmic reticulum unfolded protein response, ethylene mediated signaling pathway, hyperosmotic salinity response, jasmonic acid mediated signaling pathway, negative regulation of abscisic acid mediated signaling pathway, negative regulation of defense response, negati…
RUB1	MD-246	0.0727	1.56278	0.644116	RELATED TO UBIQUITIN 1	SCF complex	Response to auxin stimulus	DV118011	At1g31340	Encodes a ubiquitin-related protein that is conjugated to target proteins by neddylation. It has been shown to be conjugated to the cullin AtCUL1. The RUB-conjugation pathway has been implicated in in auxin response.	embryo development, ethylene biosynthetic process, protein modification process, protein neddylation, response to auxin stimulus	RUB1, NEDD8, ATRUB1 | RUB1 (RELATED TO UBIQUITIN 1); protein binding | chr1:11218076-11219417 REVERSE
RGA1	528	0.09926	1.62008	0.696068	REPRESSOR OF GA, REPRESSOR OF GA1-3 1, RGA, RGA1	GIBBERELLIC ACID	GA mediated signaling pathway / DELLA proteins	DV126133	At2g01570	Member of the VHIID/DELLA regulatory family. Contains homopolymeric serine and threonine residues, a putative nuclear localization signal, leucine heptad repeats, and an LXXLL motif. Putative transcriptional regulator repressing the gibberellin response and integration of phytohormone signalling. DELLAs repress cell proliferation and expansion that drives plant growth. The protein undergoes degra…	Golgi organization, floral organ morphogenesis, gibberellic acid mediated signaling pathway, glycolysis, hydrogen peroxide catabolic process, hyperosmotic response, hyperosmotic salinity response, jasmonic acid mediated signaling pathway, negative regulation of gibberellic acid mediated signaling pathway, negative regulation of seed germination, raffinose family oligosaccharide biosynthetic proce…
MAX1	MD-115	0.08012	1.68323	0.751232	MAX1, CYP711A1, T1D16.19, T1D16_19, MORE AXILLARY BRANCHES 1, "CYTOCHROME P450, FAMILY 711, SUBFAMILY A, POLYPEPTIDE 1"	Auxin transporters	Auxin mediated signaling	DV150840	At2g26170	Encodes a protein with similarity to thromboxane-A synthase, member of the CYP711A cytochrome P450 family. MAX1 is a specific repressor of vegetative axillary buds generated by the axillary meristem. Expressed in vascular traces in the rosette stem and axillary buds throughout plant development. Mutants have increased axillary branches. Along with MAX3,4 thought to mediate control of shoot branch…	auxin polar transport, carotenoid biosynthetic process, positive regulation of flavonoid biosynthetic process, regulation of meristem structural organization, secondary shoot formation
RGA2	527	0.0727	1.81138	0.857085	GAI, GIBBERELLIC ACID INSENSITIVE, RESTORATION ON GROWTH ON AMMONIA 2, RGA2	GIBBERELLIC ACID	GA mediated signaling pathway / DELLA proteins	DV152033	At1g14920	Similar to a putative transcription factor and transcriptional coactivators. Repressor of GA responses and involved in gibberellic acid mediated signaling. Member of the DELLA proteins that restrain the cell proliferation and expansion that drives plant growth. The protein undergoes degradation in response to GA via the 26S proteasome. GAI may be involved in reducing ROS accumulation in response …	floral organ morphogenesis, gibberellic acid mediated signaling pathway, hyperosmotic salinity response, jasmonic acid mediated signaling pathway, negative regulation of gibberellic acid mediated signaling pathway, negative regulation of seed germination, phloem transport, raffinose family oligosaccharide biosynthetic process, regulation of nitrogen utilization, regulation of reactive oxygen spec…
GH3.1	MD-211	0.08012	1.8446	0.88331	GH3.1	AUXIN	Response to auxin stimulus	DV148792	At2g14960	Encodes a protein similar to IAA-amido synthases. Lines carrying an insertion in this gene are hypersensitive to auxin.	response to auxin stimulus	GH3.1, T26I20.12, T26I20_12; chr2:6451659-6453670 REVERSE
IAA16	MD-218	0.08012	2.05951	1.0423	INDOLEACETIC ACID-INDUCED PROTEIN 16	AUXIN	Auxin AUX/IAA	DV124879	At3g04730	Early auxin-induced (IAA16)	regulation of transcription, DNA-dependent, response to auxin stimulus	IAA16 | IAA16; IAA16, INDOLEACETIC ACID-INDUCED PROTEIN 16; transcription factor | chr3:1288993-1290415 REVERSE
GA2OX8	512	0.094	2.25394	1.17245	ARABIDOPSIS THALIANA GIBBERELLIN 2-OXIDASE 8, ATGA2OX8, GA2OX8, GIBBERELLIN 2-OXIDASE 8	GIBBERELLIC ACID	GA biosynthesis	DV143181	At4g21200	Encodes a protein with gibberellin 2-oxidase activity which acts specifically on C-20 gibberellins. 68417.m03065 oxidoreductase, 2OG-Fe(II) oxygenase family protein similar to gibberellin 20-oxidase from A. thaliana [gi:1109699], Phaseolis vulgaris [gi:2262201]; contains Pfam domain PF03171, 2OG-Fe(II) oxygenase superfamily	gibberellin metabolic process, oxidation-reduction process OSJNBa0019D11.23 [Oryza sativa (japonica cultivar-group)] emb|CAE03751.1| OSJNBa0019D11.23 [Oryza sativa (japonica cultivar-group)]
PILS7	MD-266	0.0727	2.42695	1.27914	Aux eff car FP At5g65980	Auxin transporters	Auxin efflux & PINs	DV154721	At5g65980	Auxin efflux carrier family protein; FUNCTIONS IN: auxin:hydrogen symporter activity; INVOLVED IN: auxin polar transport, transmembrane transport	auxin polar transport, ion transmembrane transport, proton transport, transmembrane transport	cell wall; K2A18.4, K2A18_4; Auxin efflux carrier family protein
IAA3	MD-220	0.05795	2.51621	1.33125	INDOLE-3-ACETIC ACID INDUCIBLE 3	AUXIN	Auxin AUX/IAA	DV131249	At1g04240	SHY2/IAA3 regulates multiple auxin responses in roots. It is induced rapidly by IAA, and has been shown to be phosphorylated by oat phytochrome A in vitro.	regulation of transcription, DNA-dependent, response to auxin stimulus	IAA3, INDOLE-3-ACETIC ACID INDUCIBLE 3, SHORT HYPOCOTYL 2, SHY2; transcription factor | chr1:1128564-1129319 REVERSE
F-box family	637	0.07293	2.71169	1.43919	F-box family			DV138078	At5g15710	putative fimbriata [Oryza sativa (japonica cultivar-group)]
CKX5	MD-184	0.08114	3.05959	1.61334	CYTOKININ OXIDASE 5	CYTOKININ	Cytokinin catabolic process	DV135174	At1g75450	This gene used to be called AtCKX6. It encodes a protein whose sequence is similar to cytokinin oxidase/dehydrogenase, which catalyzes the degradation of cytokinins.	cytokinin catabolic process, oxidation-reduction process	ARABIDOPSIS THALIANA CYTOKININ OXIDASE 5, ATCKX5, ATCKX6, CKX5, CYTOKININ OXIDASE 5, CYTOKININ OXIDASE 6; cytokinin dehydrogenase | chr1:28315248-28318064 REVERSE
RGL2	531	0.08012	5.00988	2.32478	RGL2	GIBBERELLIC ACID	GA mediated signaling pathway / DELLA proteins	DV156745	At5g66770	Encodes a DELLA protein, a member of the GRAS superfamily of putative transcription factors. DELLA proteins restrain the cell proliferation and expansion that drives plant growth. Negative regulator of the response to GA in controlling seed germination. GA triggers the degradation of RGL2 protein in a process blocked by both proteasome inhibitors and serine/threonine phosphatase inhibitors. The p…	regulation of transcription
LEA 4-5	518	0.08012	8.16296	3.02909	late embryogenesis abundant group 1 domain-containing protein	STRESS RESPONSE		DV114474	At5g06760	18 KD SEED MATURATION PROTEIN pir||T07659 maturation polypeptide PM1 - soybean gb|AAA33984.1| maturation polypeptide gb|AAG37440.1| seed maturation protein LEA 4 [Glycine max] prf||1906381A 18kD late embryogenesis abundant protein
MAF3	MD-033	0.0112	772.936	9.59421	MADS affecting flowering 3	FLOWERING			AT5G65060

## Sheet: 2d-growth to Endo
GENE ID ABV.	Primer number	P value	Fold difference (+,-)	Fold difference (log2)	GENE ID	GENERAL CATEGORY	Sub-Category	GB_ACC	ATG ID (PUTATIVE_ARABIDOPSIS_ORTHOLOGUE)	DESCRIPTION FROM TAIR	Category: GO Biological Process & Relationship Type: involved in	NOTES
DREB A-4 / ERF38	488	0.05655	-35.502	-5.14983	DREB A-4	AP2/ERF TF		DV146983	At2g35700	encodes a member of the DREB subfamily A-4 of ERF/AP2 transcription factor family. The protein contains one AP2 domain. There are 17 members in this subfamily including TINY. Thought to be involved in secondary cell wall metabolism.	regulation of transcription, DNA-dependent, secondary cell wall biogenesis
GASA2	507	0.02916	-9.02045	-3.1732	GASA2, GAST1 PROTEIN HOMOLOG 2	GIBBERELLIC ACID	GA responsive	DV118270	At4g09610	GAST1 protein homolog 2 (GASA2); FUNCTIONS IN: molecular_function unknown; INVOLVED IN: response to gibberellin stimulus; LOCATED IN: endomembrane system; CONTAINS InterPro DOMAIN/s: Gibberellin regulated protein (InterPro:IPR003854); BEST Arabidopsis thaliana protein match is: GAST1 protein homolog 3 (TAIR:AT4G09600.1); 68417.m01580 gibberellin-regulated protein 2 (GASA2) / gibberellin-responsiv…	response to gibberellin stimulus gibberellin-regulated protein 2 (GASA2) / gibberellin-responsive protein 2 [Arabidopsis thaliana] sp|P46688|GAS2_ARATH Gibberellin-regulated protein 2 precursor pir||S60230 gibberellin-regulated protein GASA2 precursor - Arabidopsis thaliana gb|AAB06309.1| GAST1 protein homolog emb|CAB78084.1| gibberellin-regulated protein GASA2 precursor [Arabidopsis thaliana] em…
NCED3	MD-233	0.0572	-4.19403	-2.06834	NINE-CIS-EPOXYCAROTENOID DIOXYGENASE 3	ABA	ABA biosynthesis	DV132656	At3g14440	Encodes 9-cis-epoxycarotenoid dioxygenase, a key enzyme in the biosynthesis of abscisic acid. Regulated in response to drought and salinity. Expressed in roots, flowers and seeds. Localized to the chloroplast stroma and thylakoid membrane.	abscisic acid biosynthetic process, hyperosmotic salinity response, oxidation-reduction process, response to osmotic stress, response to water deprivation	NCED3, NINE-CIS-EPOXYCAROTENOID DIOXYGENASE 3, SALT TOLERANT 1, SIS7, STO1, SUGAR INSENSITIVE 7, ATNCED3, MOA2.4, NCED3, ATNCED3, STO1, SIS7 | NCED3 (NINE-CIS-EPOXYCAROTENOID DIOXYGENASE 3); 9-cis-epoxycarotenoid dioxygenase | chr3:4831678-4833477 REVERSE
GA20OX1	MD-208	0.08754	-3.86083	-1.94891	GIBBERELLIN 20-OXIDASE 1	GIBBERELLIC ACID	GA biosynthesis	DV152797	At4g25420	Encodes gibberellin 20-oxidase that is involved in the later steps of the gibberellin biosynthetic pathway. Regulated by a circadian clock. Weak expression response to far red light.	flower development, gibberellic acid mediated signaling pathway, gibberellin biosynthetic process, leaf development, oxidation-reduction process, response to gibberellin stimulus, short-day photoperiodism, flowering, unidimensional cell growth	ARABIDOPSIS THALIANA GIBBERELLIN 20-OXIDASE 1, AT2301, ATGA20OX1, GA REQUIRING 5, GA20OX1, GA5, T30C3.90, T30C3_90 GA5, GA20OX1, AT2301, ATGA20OX1 | GA20OX1; gibberellin 20-oxidase | chr4:12990982-12992409 REVERSE
PLDA1	574	0.08754	-2.29768	-1.20018	PLDA1	ETHYLENE/ABA RESPONSE		DV147241	At3g15730	phospholipase D [Ricinus communis] pir||T10171 phospholipase D (EC 3.1.4.4) - castor bean
AIR12	451	0.0572	-1.63886	-0.712689	AIR12, AUXIN-INDUCED IN ROOT CULTURES 12	AUXIN	Auxin-induced protein	DV144882	At3g07390	isolated from differential screening of a cDNA library from auxin-treated root culture. sequence does not show homology to any known proteins and is predicted to be extracellular. 68416.m00881 auxin-responsive protein / auxin-induced protein (AIR12) identical (with 7 residue gap) to auxin-induced protein AIR12 GI:11357190 [Arabidopsis thaliana]	extracellular matrix organization, glucose catabolic process, lateral root morphogenesis, response to auxin stimulus auxin-responsive protein / auxin-induced protein (AIR12) [Arabidopsis thaliana]
ABI1	595	0.05181	-1.38462	-0.469492	ABA INSENSITIVE 1, ABI1, ATABI1	ABA	ABA signaling/response - PP2C	DV114280	At4g26080	Involved in abscisic acid (ABA) signal transduction. Negative regulator of ABA promotion of stomatal closure. 68417.m03755 protein phosphatase 2C ABI1 / PP2C ABI1 / abscisic acid-insensitive 1 (ABI1) nearly identical to SP|P49597 Protein phosphatase 2C ABI1 (EC 3.1.3.16) (PP2C) (Abscisic acid- insensitive 1) {Arabidopsis thaliana}	MAPK cascade, abscisic acid mediated signaling pathway, autophagy, cell communication, cell death, defense response to fungus, endoplasmic reticulum unfolded protein response, ethylene mediated signaling pathway, hyperosmotic salinity response, jasmonic acid mediated signaling pathway, negative regulation of abscisic acid mediated signaling pathway, negative regulation of defense response, negati…
PID	MD-238	0.08963	1.30347	0.382357	PINOID	Auxin transporters	Auxin mediated signaling	DV135869	At2g34650	Encodes a protein serine/threonine kinase that may act as a positive regulator of cellular auxin efflux, as a a binary switch for PIN polarity, and as a negative regulator of auxin signaling. Recessive mutants exhibit similar phenotypes as pin-formed mutants in flowers and inflorescence but distinct phenotypes in cotyledons and leaves. Expressed in the vascular tissue proximal to root and shoot m…	auxin mediated signaling pathway, auxin polar transport, cotyledon development, phosphorylation, phyllome development, positive gravitropism, protein phosphorylation, response to auxin stimulus, response to karrikin, root hair elongation, root hair initiation	ABR, ABRUPTUS, PID, PINOID, T31E10.1, T31E10_1
ABI5	547	0.05655	1.68169	0.749912	ABA INSENSITIVE 5, ABI5, GIA1, GROWTH-INSENSITIVITY TO ABA 1	ABA	ABA signaling/response - Transcription factor	DV135150	At2g36270	Encodes a member of the basic leucine zipper transcription factor family, involved in ABA signalling during seed maturation and germination. The Arabidopsis abscisic acid (ABA)-insensitive abi5 mutants have pleiotropic defects in ABA response, including decreased sensitivity to ABA inhibition of germination and altered expression of some ABA-regulated genes. Comparison of seed and ABA-inducible v…	abscisic acid mediated signaling pathway, embryo development ending in seed dormancy, gibberellic acid mediated signaling pathway, gibberellin biosynthetic process, lipid storage, meristem structural organization, negative regulation of seed germination, photomorphogenesis, positive regulation of transcription, DNA-dependent, protein ubiquitination, regulation of flower development, regulation of…
HK2	MD-215	0.02916	1.73906	0.79831	HISTIDINE KINASE 2	CYTOKININ	Cytokinin mediated signaling	DV137010	At5g35750	Encodes histidine kinase AHK2.; Has cytokinin receptor activity	cellular response to abscisic acid stimulus, cellular response to cold, cytokinin mediated signaling pathway, negative regulation of iron ion transport, phloem or xylem histogenesis, protein phosphorylation, regulation of chlorophyll catabolic process, regulation of flower development, regulation of meristem development, regulation of seed germination, regulation of shoot development, response to…	AHK2 | AHK2 (ARABIDOPSIS HISTIDINE KINASE 2); HISTIDINE KINASE 2, HK2; cytokinin receptor/ osmosensor/ protein histidine kinase | chr5:13911743-13916337 REVERSE
EPSPS	MD-199	0.07275	1.80296	0.850369	5-enolpyruvylshikimate-3-phosphate	AMINO ACID BIOSYNTHESIS	Chorismate biosynthesis	DV135905	At2g45300	encodes 3-phosphoshikimate 1-carboxyvinyltransferase / 5-enolpyruvylshikimate-3-phosphate / EPSP synthase involved in chorismate biosynthesis	aromatic amino acid family biosynthetic process, chorismate biosynthetic process, glyphosate metabolic process	F4L23.19, EPSPS
EPSPS	MD-200	0.02916	1.814	0.859176	5-enolpyruvylshikimate-3-phosphate	AMINO ACID BIOSYNTHESIS	Chorismate biosynthesis	DV135905	At2g45300	encodes 3-phosphoshikimate 1-carboxyvinyltransferase / 5-enolpyruvylshikimate-3-phosphate / EPSP synthase involved in chorismate biosynthesis	aromatic amino acid family biosynthetic process, chorismate biosynthetic process, glyphosate metabolic process	F4L23.19, EPSPS
EPSPS	MD-201	0.02766	1.82806	0.870314	5-enolpyruvylshikimate-3-phosphate	AMINO ACID BIOSYNTHESIS	Chorismate biosynthesis	DV135905	At2g45300	encodes 3-phosphoshikimate 1-carboxyvinyltransferase / 5-enolpyruvylshikimate-3-phosphate / EPSP synthase involved in chorismate biosynthesis	aromatic amino acid family biosynthetic process, chorismate biosynthetic process, glyphosate metabolic process	F4L23.19, EPSPS
PIN3	MD-240	0.0572	2.00893	1.00643	PIN-FORMED 3	Auxin transporters	Auxin efflux & PINs	DV154293	At1g70940	A regulator of auxin efflux and involved in differential growth. PIN3 is expressed in gravity-sensing tissues, with PIN3 protein accumulating predominantly at the lateral cell surface. PIN3 localizes to the plasma membrane and to vesicles. In roots, PIN3 is expressed without pronounced polarity in tiers two and three of the columella cells, at the basal side of vascular cells, and to the lateral …	auxin polar transport, gravitropism, ion transmembrane transport, pattern specification process, proton transport, regulation of root meristem growth, response to light stimulus, root development, root hair elongation, root hair initiation, tropism	PIN3, ATPIN3 | PIN3 (PIN-FORMED 3); ARABIDOPSIS PIN-FORMED 3, ATPIN3, F15H11.14, F15H11_14, PIN-FORMED 3, PIN3; auxin:hydrogen symporter/ transporter | chr1:26743170-26745871 FORWARD
EXP6	521	0.05655	2.05864	1.04169	alpha-expansin precursor	GROWTH		DV143922	At2g28950	alpha-expansin precursor [Gossypium hirsutum]
SKP1	MD-249	0.05655	2.07996	1.05656	S PHASE KINASE-ASSOCIATED PROTEIN 1	SCF complex	SCF complex	DV156170	At1g75950	SKP1 is core component of the SCF family of E3 ubiquitin ligases and serves to tether the rest of the complex to an F-box protein, which provides specificity in binding to ubiquitin ligase substrate proteins. Predominately expressed from leptotene to pachytene. Negatively regulates recombination. Interacts with P0, a silencing suppressor protein encoded by poleroviruses by means of a conserved mi…	male meiosis, mitosis, negative regulation of DNA recombination, protein ubiquitination, response to cadmium ion, ubiquitin-dependent protein catabolic process	SKP1, ASK1, ATSKP1, SKP1A, UIP1 | SKP1 (S PHASE KINASE-ASSOCIATED PROTEIN 1); ARABIDOPSIS SKP1 HOMOLOGUE 1, ASK1, ATSKP1, S PHASE KINASE-ASSOCIATED PROTEIN 1, SKP1, SKP1A, T4O12.17, T4O12_17, UFO INTERACTING PROTEIN 1, UIP1protein binding / ubiquitin-protein ligase | chr1:28516715-28517454 FORWARD
GA2OX4	MD-209	0.08448	2.5335	1.34113	GIBBERELLIN 2-OXIDASE 4	GIBBERELLIC ACID	GA catabolism	DV151994	At1g02400	Encodes a gibberellin 2-oxidase that acts on C19 gibberellins but not C20 gibberellins.	gibberellin catabolic process, oxidation-reduction process, response to red or far red light	ARABIDOPSIS THALIANA GIBBERELLIN 2-OXIDASE 4, ARABIDOPSIS THALIANA GIBBERELLIN 2-OXIDASE 6, ATGA2OX4, ATGA2OX6, DOWNSTREAM TARGET OF AGL15 1, DTA1, GA2OX6, GIBBERELLIN 2-OXIDASE 6, T6A9.9, T6A9_9 ATGA2OX6, ATGA2OX4, DTA1, GA2OX6 | GA2OX6 (GIBBERELLIN 2-OXIDASE 6); gibberellin 2-beta-dioxygenase | chr1:486964-489391 FORWARD
SK1	MD-248	0.02916	2.66911	1.41636	SHIKIMATE KINASE 1	AMINO ACID BIOSYNTHESIS	Chorismate biosynthesis	DV128122	At2g21940	Encodes a shikimate kinase. Its transcripts appear to be expressed most highly in mature embryos and senescing leaves, and its transcript levels rise during heat stress and recovery. It is believed to be localized to the chloroplast.	phosphorylation, shikimate metabolic process	ATSK1, F7D8.26, F7D8_26, SHIKIMATE KINASE 1, SK1
PIN3	MD-239	0.08754	2.80551	1.48826	PIN-FORMED 3	Auxin transporters	Auxin efflux & PINs	DV154293	At1g70940	A regulator of auxin efflux and involved in differential growth. PIN3 is expressed in gravity-sensing tissues, with PIN3 protein accumulating predominantly at the lateral cell surface. PIN3 localizes to the plasma membrane and to vesicles. In roots, PIN3 is expressed without pronounced polarity in tiers two and three of the columella cells, at the basal side of vascular cells, and to the lateral …	auxin polar transport, gravitropism, ion transmembrane transport, pattern specification process, proton transport, regulation of root meristem growth, response to light stimulus, root development, root hair elongation, root hair initiation, tropism	PIN3, ATPIN3 | PIN3 (PIN-FORMED 3); ARABIDOPSIS PIN-FORMED 3, ATPIN3, F15H11.14, F15H11_14, PIN-FORMED 3, PIN3; auxin:hydrogen symporter/ transporter | chr1:26743170-26745871 FORWARD
RTE1	MD-245	0.0572	2.99647	1.58326	REVERSION-TO-ETHYLENE SENSITIVITY1	ETHYLENE	Ethylene response - Receptor	DV113788	At2g26070	Encodes a predicted membrane protein. Similar sequences are widely distributed and conserved in plants, animals and protists but absent in fungi and prokaryotes. The sequence has no known motifs and no biological function has been assigned in any species. In Arabidopsis, it appears to be involved in the negative regulation of the response to ethylene, is localized to the Golgi and is a positive r…	negative regulation of ethylene mediated signaling pathway, response to ethylene stimulus	RTE1 | RTE1 (REVERSION-TO-ETHYLENE SENSITIVITY1) | chr2:11105741-11106607 REVERSE
PILS7	MD-266	0.05655	3.03699	1.60264	Aux eff car FP At5g65980	Auxin transporters	Auxin efflux & PINs	DV154721	At5g65980	Auxin efflux carrier family protein; FUNCTIONS IN: auxin:hydrogen symporter activity; INVOLVED IN: auxin polar transport, transmembrane transport	auxin polar transport, ion transmembrane transport, proton transport, transmembrane transport	cell wall; K2A18.4, K2A18_4; Auxin efflux carrier family protein
CKX5	MD-184	0.05181	8.11319	3.02027	CYTOKININ OXIDASE 5	CYTOKININ	Cytokinin catabolic process	DV135174	At1g75450	This gene used to be called AtCKX6. It encodes a protein whose sequence is similar to cytokinin oxidase/dehydrogenase, which catalyzes the degradation of cytokinins.	cytokinin catabolic process, oxidation-reduction process	ARABIDOPSIS THALIANA CYTOKININ OXIDASE 5, ATCKX5, ATCKX6, CKX5, CYTOKININ OXIDASE 5, CYTOKININ OXIDASE 6; cytokinin dehydrogenase | chr1:28315248-28318064 REVERSE
AAC2	MD-156	0.02916	10.6492	3.41267	ADP/ATP CARRIER 2	ABA	ABA signaling/response	DV139195	At5g13490	Encodes mitochondrial ADP/ATP carrier	purine nucleotide transport, transmembrane transport, transport	AAC2, ADP/ATP CARRIER 2

[truncated: 2 more sheets: 21d C to 1d C, 21d C + 2d A to 1d C]
